# Supplementary material for: Global biogeographic distribution of Bathyarchaeota in paddy soils
Source: mSystems. 2023 May 29;8(3):e00143-23. doi: 10.1128/msystems.00143-23 (PMC10308895; doi:10.1128/msystems.00143-23)
Supplement: Supplemental tables — Tables S1 to S3. [file msystems.00143-23-s0001.xlsx]

## Sheet: Table.S1
Table. S1: Samples used for this study. This table includes sampling sites, climatic data, sampling condition and soil physicochemical properties of each sample.
Sample	Sample_site	Latitude	Longitude	pH	OM(%)	MAT	MAP	Sample_condition	Plant	Amplicon primer	Reference
Korea_1	Suwon, South Korea	37.2667	126.983	5.8	2.2	11.6333	1319	Dry	No	Archaea:4F(TCCGGTTGATCCTGCCRG)-519R(GGTDTTACCGCGGCKGCTG) Bacteria:27F(GAGTTTGATCMTGGCTCAG)-518R(WTTACCGCGGCTGCTGG)	(1)
Korea_2	Suwon, South Korea	37.2667	126.983	5.7	3.2	11.6333	1319	Dry	No
Korea_3	Suwon, South Korea	37.2667	126.983	7.4	3.1	11.6333	1319	Dry	No
Korea_4	Suwon, South Korea	37.2667	126.983	6.4	2.3	11.6333	1319	Dry	No
Korea_5	Suwon, South Korea	37.2667	126.983	6.4	1.9	11.6333	1319	Dry	No
Korea_6	Suwon, South Korea	37.2667	126.983	6.9	2.2	11.6333	1319	Dry	No
Korea_7	Suwon, South Korea	37.2667	126.983	5.7	2.8	11.6333	1319	Flooded	Yes
Korea_8	Suwon, South Korea	37.2667	126.983	5.7	3.8	11.6333	1319	Flooded	Yes
Korea_9	Suwon, South Korea	37.2667	126.983	7	4.1	11.6333	1319	Flooded	Yes
Korea_10	Suwon, South Korea	37.2667	126.983	6.2	3	11.6333	1319	Flooded	Yes
Korea_11	Suwon, South Korea	37.2667	126.983	6.5	2.9	11.6333	1319	Flooded	Yes
Mozambique_1	Chokwe, Mozambique	-24.53	33	8.08	2.49	23.65	661	Flooded	No	515F(GTGYCAGCMGCCGCGGTAA)-806R(GGACTACNVGGGTWTCTAAT)	(2)
Mozambique_2	Chokwe, Mozambique	-24.53	33	8.08	2.49	23.65	661	Flooded	No
Mozambique_3	Chokwe, Mozambique	-24.53	33	8.08	2.49	23.65	661	Flooded	No
Mozambique_4	Chokwe, Mozambique	-24.53	33	8.08	2.49	23.65	661	Flooded	No
Mozambique_5	Chokwe, Mozambique	-24.53	33	8.08	2.49	23.65	661	Flooded	No
Mozambique_6	Chokwe, Mozambique	-24.53	33	8.08	2.49	23.65	661	Flooded	No
Mozambique_7	Umbeluzi, Mozambique	-26.05	32.38	8.25	2.63	22.9417	684	Flooded	No
Mozambique_8	Umbeluzi, Mozambique	-26.05	32.38	8.25	2.63	22.9417	684	Flooded	No
Mozambique_9	Umbeluzi, Mozambique	-26.05	32.38	8.25	2.63	22.9417	684	Flooded	No
Mozambique_10	Umbeluzi, Mozambique	-26.05	32.38	8.25	2.63	22.9417	684	Flooded	No
Mozambique_11	Umbeluzi, Mozambique	-26.05	32.38	8.25	2.63	22.9417	684	Flooded	No
Mozambique_12	Chokwe; Mozambique	-24.53	33	7.11	2.8	23.65	661	Dry	No
Mozambique_13	Chokwe; Mozambique	-24.53	33	7.11	2.8	23.65	661	Dry	No
Mozambique_14	Umbeluzi, Mozambique	-26.05	32.38	7.99	2.74	22.9417	684	Flooded	No
Mozambique_15	Umbeluzi, Mozambique	-26.05	32.38	7.99	2.74	22.9417	684	Flooded	No
Mozambique_16	Umbeluzi, Mozambique	-26.05	32.38	7.99	2.74	22.9417	684	Flooded	No
Brazil_1	Santa Catarina, Brazil	-26.95	-48.8333	5.2	1.9	20.0333	1642	Flooded	Yes	515F(GTGCCAGCMGCCGCGGTAA)-806R(GGACTACVSGGGTATCTAAT)	(3)
India_1	Chemmattamvayal, Kerala,India	12.3111	75.1084	NA	NA	27.25	3716	Dry	No	340F(CCTACGGGNBGCASCAG)-806R(GACTACNVGGGTATCTAATCC)	(4)
India_2	Chemmattamvayal, Kerala,India	12.3111	75.1084	NA	NA	27.25	3716	Dry	Yes
India_3	Chemmattamvayal, Kerala,India	12.3111	75.1084	NA	NA	27.25	3716	Dry	Yes
India_4	Chemmattamvayal, Kerala,India	12.3111	75.1084	NA	NA	27.25	3716	Flooded	Yes
India_5	Kheezmala, Kerala, India	12.2806	75.2119	NA	NA	27.2417	4056	Dry	No
India_6	Kheezmala, Kerala, India	12.2806	75.2119	NA	NA	27.2417	4056	Dry	No
India_7	Kheezmala, Kerala, India	12.2806	75.2119	NA	NA	27.2417	4056	Dry	No
India_8	Kheezmala, Kerala, India	12.2806	75.2119	NA	NA	27.2417	4056	Dry	Yes
India_9	Kheezmala, Kerala, India	12.2806	75.2119	NA	NA	27.2417	4056	Dry	Yes
India_10	Kheezmala, Kerala, India	12.2806	75.2119	NA	NA	27.2417	4056	Flooded	Yes
India_11	Vadakara, Kerala, India	11.5618	75.6579	NA	NA	27.2667	3532	Dry	No
India_12	Vadakara, Kerala, India	11.5618	75.6579	NA	NA	27.2667	3532	Dry	No
India_13	Vadakara, Kerala, India	11.5618	75.6579	NA	NA	27.2667	3532	Dry	No
India_14	Vadakara, Kerala, India	11.5618	75.6579	NA	NA	27.2667	3532	Dry	Yes
India_15	Vadakara, Kerala, India	11.5618	75.6579	NA	NA	27.2667	3532	Dry	Yes
India_16	Ukhurl, Manipur, India	25.096	94.3554	NA	NA	15.55	2018	Flooded	No
India_17	Dimapur, Nagaland, India	25.9146	93.7885	NA	NA	24.1333	1590	Flooded	No
Vietnam_1	Hanoi, Vietnam	20.9333	105.848	NA	NA	23.725	1646	Flooded	Yes	515F(GTGCCAGCMGCCGCGGTAA)-806R(GGACTACHVGGGTWTCTAAT)	(5)
Vietnam_2	Hanoi, Vietnam	20.9333	105.848	NA	NA	23.725	1646	Flooded	Yes
Vietnam_3	Hanoi, Vietnam	20.9333	105.848	NA	NA	23.725	1646	Flooded	Yes
Vietnam_4	Hanoi, Vietnam	20.9333	105.848	NA	NA	23.725	1646	Flooded	Yes
Vietnam_5	Hanoi, Vietnam	20.9333	105.848	NA	NA	23.725	1646	Flooded	Yes
Vietnam_6	Hanoi, Vietnam	20.9333	105.848	NA	NA	23.725	1646	Flooded	Yes
Vietnam_7	Hanoi, Vietnam	20.9333	105.848	NA	NA	23.725	1646	Flooded	Yes
Vietnam_8	Hanoi, Vietnam	20.9333	105.848	NA	NA	23.725	1646	Flooded	Yes
Vietnam_9	Hanoi, Vietnam	20.9333	105.848	NA	NA	23.725	1646	Flooded	Yes
Vietnam_10	Hanoi, Vietnam	20.9333	105.848	NA	NA	23.725	1646	Flooded	Yes
Vietnam_11	Hanoi, Vietnam	20.9333	105.848	NA	NA	23.725	1646	Flooded	Yes
Vietnam_12	Hanoi, Vietnam	20.9333	105.848	NA	NA	23.725	1646	Flooded	Yes
Vietnam_13	Hanoi, Vietnam	20.9333	105.848	NA	NA	23.725	1646	Flooded	Yes
Italy_1	Vercelli, Italy	45.3242	8.37386	NA	NA	12.2167	820	Flooded	Yes	Archaea:349F(GYGCASCAGKCGMGAAW)-807R(GGACTACVSGGGTATCTAAT) Bacteria:341F(CCTACGGGNGGCWGCAG)-785R(GACTACHVGGGTATCTAATCC)	(6)
Italy_2	Vercelli, Italy	45.3242	8.37386	NA	NA	12.2167	820	Flooded	Yes
Italy_3	Vercelli, Italy	45.3242	8.37386	NA	NA	12.2167	820	Flooded	Yes
Italy_4	Vercelli, Italy	45.3242	8.37386	NA	NA	12.2167	820	Flooded	Yes
Italy_5	Vercelli, Italy	45.3242	8.37386	NA	NA	12.2167	820	Flooded	Yes
Italy_6	Vercelli, Italy	45.3242	8.37386	NA	NA	12.2167	820	Flooded	Yes
Italy_7	Vercelli, Italy	45.3242	8.37386	NA	NA	12.2167	820	Flooded	Yes
Italy_8	Vercelli, Italy	45.3242	8.37386	NA	NA	12.2167	820	Flooded	Yes
Italy_9	Vercelli, Italy	45.3242	8.37386	NA	NA	12.2167	820	Flooded	Yes
Italy_10	Vercelli, Italy	45.3242	8.37386	NA	NA	12.2167	820	Flooded	Yes
Italy_11	Vercelli, Italy	45.3242	8.37386	NA	NA	12.2167	820	Flooded	Yes
Italy_12	Vercelli, Italy	45.3242	8.37386	NA	NA	12.2167	820	Flooded	Yes
Italy_13	Vercelli, Italy	45.3242	8.37386	NA	NA	12.2167	820	Flooded	Yes
HLJ_1	Heilongjiang, China	48.0444	133.466	6.35	2.1	1.39167	626	Flooded	Yes	515F(GTGCCAGCMGCCGCGG)-907R(CCGTCAATTCMTTTRAGTTT)	(7)
HB_1	Hubei, China	30.6103	113.608	7.39	2.08	16.6583	1157	Flooded	Yes
HN_1	Hunan, China	28.5686	112.412	5.58	3	17.6083	1342	Flooded	Yes
HB_2	Hubei, China	29.95	113.823	7.24	1.59	17.0833	1272	Flooded	Yes
HB_3	Hubei, China	30.0564	114.798	6.44	1.41	17.225	1368	Flooded	Yes
ZJ_1	Zhejiang, China	30.7625	119.664	5.23	1.94	16.1	1218	Flooded	Yes
YN_1	Yunan, China	23.0512	102.753	6.06	0.94	19.675	1213	Flooded	Yes
YN_2	Hubei, China	23.0767	100.924	6.71	3.02	18.2333	1380	Flooded	Yes
HN_2	Hunan,China	25.6003	113.012	7.26	6.3	17.9583	1432	Flooded	Yes	515F(GTGCCAGCMGCCGCGG)-907R(CCGTCAATTCMTTTRAGTTT)	(8)
Korea_12	Chuncheon, South Korea	37.9043	127.734	5.9	3.38	11.05	1269	Dry	No	515F-806R(GTGCCAGCMGCCGCGGTAA)-806R(GGACTACHVGGGTWTCTAAT)	(9)
Korea_13	Chuncheon, South Korea	37.9043	127.734	6	3.04	11.05	1269	Dry	No
Korea_14	Chuncheon, South Korea	37.9045	127.734	5.2	3.29	11.05	1269	Dry	No
Korea_15	Chuncheon, South Korea	37.9045	127.734	5.7	2.98	11.05	1269	Dry	No
Korea_16	Cheongju, South Korea	36.7236	127.465	5.8	2.24	11.4917	1257	Dry	No
Korea_17	Cheongju, South Korea	36.7236	127.465	6.13	1.78	11.4917	1257	Dry	No
Korea_18	Cheongju, South Korea	36.7231	127.465	6	2.51	11.4917	1257	Dry	No
Korea_19	Cheongju, South Korea	36.7231	127.465	6	2.29	11.4917	1257	Dry	No
Korea_20	Daegu, South Korea	35.9491	128.562	5.4	5.04	13.2083	1066	Dry	No
Korea_21	Daegu, South Korea	35.9491	128.562	5.27	4.17	13.2083	1066	Dry	No
Korea_22	Daegu, South Korea	35.9495	128.563	5.7	5.21	13.2083	1066	Dry	No
Korea_23	Daegu, South Korea	35.9495	128.563	5.87	4.51	13.2083	1066	Dry	No
Korea_24	Hwaseong, South Korea	37.2207	127.041	NA	NA	11.875	1314	Dry	No
Korea_25	Hwaseong, South Korea	37.2209	127.041	NA	NA	11.875	1314	Dry	No
Korea_26	Iksan, South Korea	35.9378	126.992	5.4	5.36	13.1417	1271	Dry	No
Korea_27	Iksan, South Korea	35.9378	126.992	5.27	4.62	13.1417	1271	Dry	No
Korea_28	Iksan, South Korea	35.9379	126.993	5.4	4.95	13.1417	1271	Dry	No
Korea_29	Iksan, South Korea	35.9379	126.993	5.43	4.32	13.1417	1271	Dry	No
Korea_30	Jinju, South Korea	35.2076	128.117	6.6	2.33	13.3583	1380	Dry	No
Korea_31	Jinju, South Korea	35.2075	128.119	6.1	3.19	13.3583	1380	Dry	No
Korea_32	Miryang, South Korea	35.4939	128.74	5.5	4.38	13.4583	1238	Dry	No
Korea_33	Miryang, South Korea	35.4939	128.74	5.2	3.55	13.4583	1238	Dry	No
Korea_34	Naju, South Korea	35.0246	126.823	6	2.98	13.4083	1304	Dry	No
Korea_35	Naju, South Korea	35.0244	126.824	5.5	3.47	13.4083	1304	Dry	No
Korea_36	Suwon, South Korea	37.2686	126.99	5.7	4.86	11.7333	1323	Dry	No
Korea_37	Suwon, South Korea	37.2686	126.99	6.17	2.18	11.7333	1323	Dry	No
Korea_38	Suwon, South Korea	37.2687	126.99	6.3	2.3	11.7333	1323	Dry	No
Korea_39	Suwon, South Korea	37.2687	126.99	6.4	1.96	11.7333	1323	Dry	No
Korea_40	Yesan, South Korea	36.7381	126.82	5.2	1.82	11.9167	1261	Dry	No
Korea_41	Yesan, South Korea	36.737	126.819	6.1	4.03	11.9167	1261	Dry	No
GX_1	Guangxi, China	22.82	108.32	6	2.16	22.2667	1419	Dry	Yes	515F(GTGCCAGCMGCCGCGG)-907R(CCGTCAATTCMTTTRAGTTT)	(10)
GX_2	Guangxi, China	22.82	108.32	6.49	2.61	22.2667	1419	Dry	Yes
GX_3	Guangxi, China	22.82	108.32	6.36	2.82	22.2667	1419	Dry	Yes
GX_4	Guangxi, China	22.82	108.32	6.99	2.87	22.2667	1419	Dry	Yes
GX_5	Guangxi, China	22.82	108.32	7.12	2.95	22.2667	1419	Dry	Yes
GX_6	Guangxi, China	22.82	108.32	6.44	2.58	22.2667	1419	Dry	Yes
GX_7	Guangxi, China	22.82	108.32	7.09	2.8	22.2667	1419	Dry	Yes
GX_8	Guangxi, China	22.82	108.32	6.46	2.84	22.2667	1419	Dry	Yes
GX_9	Guangxi, China	22.82	108.32	6.36	2.82	22.2667	1419	Dry	Yes
GX_10	Guangxi, China	22.82	108.32	6.12	2.28	22.2667	1419	Dry	Yes
GX_11	Guangxi, China	22.82	108.32	6	2.16	22.2667	1419	Dry	Yes
GX_12	Guangxi, China	22.82	108.32	6.37	2.02	22.2667	1419	Dry	Yes
GX_13	Guangxi, China	22.82	108.32	6.49	2.61	22.2667	1419	Dry	Yes
GX_14	Guangxi, China	22.82	108.32	6.44	2.58	22.2667	1419	Dry	Yes
GX_15	Guangxi, China	22.82	108.32	6.23	2.85	22.2667	1419	Dry	Yes
GX_16	Guangxi, China	22.82	108.32	6.46	2.84	22.2667	1419	Dry	Yes
JX_1	Jiangxi, China	28.2289	116.898	5.64	4.15	18.4667	1759	Dry	No	515F(GTGCCAGCMGCCGCGGTAA)-907R(CCGTCAATTCCTTTGAGTTT)	(11)
JX_2	Jiangxi, China	28.2289	116.898	5.64	4.15	18.4667	1759	Dry	No
JX_3	Jiangxi, China	28.2289	116.898	5.64	4.15	18.4667	1759	Dry	No
JX_4	Jiangxi, China	28.2289	116.898	5.68	4.01	18.4667	1759	Dry	No
JX_5	Jiangxi, China	28.2289	116.898	5.68	4.01	18.4667	1759	Dry	No
JX_6	Jiangxi, China	28.2289	116.898	5.68	4.01	18.4667	1759	Dry	No
JX_7	Jiangxi, China	28.2289	116.898	5.84	4.33	18.4667	1759	Dry	No
JX_8	Jiangxi, China	28.2289	116.898	5.84	4.33	18.4667	1759	Dry	No
JX_9	Jiangxi, China	28.2289	116.898	5.84	4.33	18.4667	1759	Dry	No
JX_10	Jiangxi, China	28.2289	116.898	6.11	4.24	18.4667	1759	Dry	No
JX_11	Jiangxi, China	28.2289	116.898	6.11	4.24	18.4667	1759	Dry	No
JX_12	Jiangxi, China	28.2289	116.898	6.11	4.24	18.4667	1759	Dry	No
JX_13	Jiangxi, China	28.2289	116.898	6.43	4.82	18.4667	1759	Dry	No
JX_14	Jiangxi, China	28.2289	116.898	6.43	4.82	18.4667	1759	Dry	No
JX_15	Jiangxi, China	28.2289	116.898	6.43	4.82	18.4667	1759	Dry	No
JX_16	Jiangxi, China	28.2289	116.898	6.65	5.03	18.4667	1759	Dry	No
JX_17	Jiangxi, China	28.2289	116.898	6.65	5.03	18.4667	1759	Dry	No
JX_18	Jiangxi, China	28.2289	116.898	6.65	5.03	18.4667	1759	Dry	No
JX_19	Jiangxi, China	28.2289	116.898	6.81	4.94	18.4667	1759	Dry	No
JX_20	Jiangxi, China	28.2289	116.898	6.81	4.94	18.4667	1759	Dry	No
JX_21	Jiangxi, China	28.2289	116.898	6.81	4.94	18.4667	1759	Dry	No
Italy_14	Vercelli, Italy	45.3242	8.37386	NA	NA	12.2167	820	Flooded	Yes	Archaea:349F(GYGCASCAGKCGMGAAW)-786R(GGACTACVSGGGTATCTAAT) Bacteria:341F(CCTACGGGNGGCWGCAG)-785R(GACTACHVGGGTATCTAATCC)	(12)
Italy_15	Vercelli, Italy	45.3242	8.37386	NA	NA	12.2167	820	Flooded	Yes
Italy_16	Vercelli, Italy	45.3242	8.37386	NA	NA	12.2167	820	Flooded	Yes
Italy_17	Vercelli, Italy	45.3242	8.37386	NA	NA	12.2167	820	Flooded	Yes
Italy_18	Vercelli, Italy	45.3242	8.37386	NA	NA	12.2167	820	Flooded	Yes
Italy_19	Vercelli, Italy	45.3242	8.37386	NA	NA	12.2167	820	Flooded	Yes
Italy_20	Vercelli, Italy	45.3242	8.37386	NA	NA	12.2167	820	Dry	Yes
Italy_21	Vercelli, Italy	45.3242	8.37386	NA	NA	12.2167	820	Dry	Yes
Italy_22	Vercelli, Italy	45.3242	8.37386	NA	NA	12.2167	820	Dry	Yes
Italy_23	Vercelli, Italy	45.3242	8.37386	NA	NA	12.2167	820	Dry	Yes
Italy_24	Vercelli, Italy	45.3242	8.37386	NA	NA	12.2167	820	Dry	Yes
Italy_25	Vercelli, Italy	45.3242	8.37386	NA	NA	12.2167	820	Dry	Yes
Italy_26	Vercelli, Italy	45.3242	8.37386	NA	NA	12.2167	820	Dry	Yes
Italy_27	Vercelli, Italy	45.3242	8.37386	NA	NA	12.2167	820	Dry	Yes
Italy_28	Vercelli, Italy	45.3242	8.37386	NA	NA	12.2167	820	Dry	Yes
Italy_29	Vercelli, Italy	45.3242	8.37386	NA	NA	12.2167	820	Dry	Yes
Italy_30	Vercelli, Italy	45.3242	8.37386	NA	NA	12.2167	820	Dry	Yes
Italy_31	Vercelli, Italy	45.3242	8.37386	NA	NA	12.2167	820	Dry	Yes
Italy_32	Vercelli, Italy	45.3242	8.37386	NA	NA	12.2167	820	Flooded	Yes
Italy_33	Vercelli, Italy	45.3242	8.37386	NA	NA	12.2167	820	Flooded	Yes
Italy_34	Vercelli, Italy	45.3242	8.37386	NA	NA	12.2167	820	Flooded	Yes
Italy_35	Vercelli, Italy	45.3242	8.37386	NA	NA	12.2167	820	Flooded	Yes
Italy_36	Vercelli, Italy	45.3242	8.37386	NA	NA	12.2167	820	Flooded	Yes
Italy_37	Vercelli, Italy	45.3242	8.37386	NA	NA	12.2167	820	Flooded	Yes
Italy_38	Vercelli, Italy	45.3242	8.37386	NA	NA	12.2167	820	Flooded	Yes
Italy_39	Vercelli, Italy	45.3242	8.37386	NA	NA	12.2167	820	Flooded	Yes
Italy_40	Vercelli, Italy	45.3242	8.37386	NA	NA	12.2167	820	Flooded	Yes
Italy_41	Vercelli, Italy	45.3242	8.37386	NA	NA	12.2167	820	Flooded	Yes
Italy_42	Vercelli, Italy	45.3242	8.37386	NA	NA	12.2167	820	Flooded	Yes
Italy_43	Vercelli, Italy	45.3242	8.37386	NA	NA	12.2167	820	Flooded	Yes
Italy_44	Vercelli, Italy	45.3242	8.37386	NA	NA	12.2167	820	Dry	Yes
Italy_45	Vercelli, Italy	45.3242	8.37386	NA	NA	12.2167	820	Dry	Yes
Italy_46	Vercelli, Italy	45.3242	8.37386	NA	NA	12.2167	820	Dry	Yes
Italy_47	Vercelli, Italy	45.3242	8.37386	NA	NA	12.2167	820	Dry	Yes
Italy_48	Vercelli, Italy	45.3242	8.37386	NA	NA	12.2167	820	Dry	Yes
Italy_49	Vercelli, Italy	45.3242	8.37386	NA	NA	12.2167	820	Dry	Yes
Italy_50	Vercelli, Italy	45.3242	8.37386	NA	NA	12.2167	820	Dry	Yes
Italy_51	Vercelli, Italy	45.3242	8.37386	NA	NA	12.2167	820	Dry	Yes
Italy_52	Vercelli, Italy	45.3242	8.37386	NA	NA	12.2167	820	Dry	Yes
Italy_53	Vercelli, Italy	45.3242	8.37386	NA	NA	12.2167	820	Dry	Yes
Italy_54	Vercelli, Italy	45.3242	8.37386	NA	NA	12.2167	820	Dry	Yes
Italy_55	Vercelli, Italy	45.3242	8.37386	NA	NA	12.2167	820	Dry	Yes
Italy_56	Vercelli, Italy	45.3242	8.37386	NA	NA	12.2167	820	Flooded	Yes
Italy_57	Vercelli, Italy	45.3242	8.37386	NA	NA	12.2167	820	Flooded	Yes
Italy_58	Vercelli, Italy	45.3242	8.37386	NA	NA	12.2167	820	Flooded	Yes
Italy_59	Vercelli, Italy	45.3242	8.37386	NA	NA	12.2167	820	Flooded	Yes
Italy_60	Vercelli, Italy	45.3242	8.37386	NA	NA	12.2167	820	Flooded	Yes
Italy_61	Vercelli, Italy	45.3242	8.37386	NA	NA	12.2167	820	Flooded	Yes
Philippines_1	Los Baños, Philippines	14.17	121.28	6.8	NA	27.1083	2009	Flooded	No	Archaea:344F(ACGGGGYGCAGCAGGCGCGA)-934R(GTGCTCCCCCGCCAATTCCT) Bacteria:515F(GTGCCAGCMGCCGCGGTAA)-806R(GGACTACVSGGGTATCTAAT)	(13)
Philippines_2	Los Baños, Philippines	14.17	121.28	6.9	NA	27.1083	2009	Flooded	No
Philippines_3	Los Baños, Philippines	14.17	121.28	6.9	NA	27.1083	2009	Flooded	No
Philippines_4	Los Baños, Philippines	14.17	121.28	6.9	NA	27.1083	2009	Flooded	No
Philippines_5	Los Baños, Philippines	14.17	121.28	6.9	NA	27.1083	2009	Flooded	No
Philippines_6	Los Baños, Philippines	14.17	121.28	6.9	NA	27.1083	2009	Flooded	No
Philippines_7	Los Baños, Philippines	14.17	121.28	6.9	NA	27.1083	2009	Flooded	No
Philippines_8	Los Baños, Philippines	14.17	121.28	6.9	NA	27.1083	2009	Flooded	No
Philippines_9	Los Baños, Philippines	14.17	121.28	6.9	NA	27.1083	2009	Flooded	No
Philippines_10	Los Baños, Philippines	14.17	121.28	6.9	NA	27.1083	2009	Flooded	No
Philippines_11	Los Baños, Philippines	14.17	121.28	6.9	NA	27.1083	2009	Flooded	No
Philippines_12	Los Baños, Philippines	14.17	121.28	6.9	NA	27.1083	2009	Flooded	No
ZJ_2	Zhejiang, China	29.05	119.417	5.26	2.54	17.5167	1487	Flooded	Yes	515F(GTGCCAGCMGCCGCGGTAA)-806R(GGACTACHVGGGTWTCTAAT)	(14)
ZJ_3	Zhejiang, China	29.05	119.417	4.5	1.58	17.5167	1487	Flooded	Yes
ZJ_4	Zhejiang, China	29.05	119.417	4.94	1.49	17.5167	1487	Flooded	Yes
ZJ_5	Zhejiang, China	29.05	119.417	5	0.29	17.5167	1487	Flooded	Yes
ZJ_6	Zhejiang, China	29.05	119.417	4.58	1.2	17.5167	1487	Flooded	Yes
ZJ_7	Zhejiang, China	29.05	119.417	5.48	0.53	17.5167	1487	Flooded	Yes
ZJ_8	Zhejiang, China	29.05	119.417	4.77	1.43	17.5167	1487	Flooded	Yes
ZJ_9	Zhejiang, China	29.05	119.417	4.99	2.32	17.5167	1487	Flooded	Yes
ZJ_10	Zhejiang, China	29.05	119.417	4.41	1.73	17.5167	1487	Flooded	Yes
ZJ_11	Zhejiang, China	29.05	119.417	5.21	1.13	17.5167	1487	Flooded	Yes
ZJ_12	Zhejiang, China	29.05	119.417	6	1.12	17.5167	1487	Flooded	Yes
ZJ_13	Zhejiang, China	28.37	121.37	NA	NA	17.3083	1528	Dry	NA	515F(GTGCCAGCMGCCGCGGTAA)-806R(GGACTACHVGGGTWTCTAAT)	(15)
ZJ_14	Zhejiang, China	28.37	121.37	NA	NA	17.3083	1528	Dry	NA
ZJ_15	Zhejiang, China	28.37	121.37	NA	NA	17.3083	1528	Dry	NA
ZJ_16	Zhejiang, China	28.37	121.37	NA	NA	17.3083	1528	Dry	NA
ZJ_17	Zhejiang, China	28.37	121.37	NA	NA	17.3083	1528	Dry	NA
GZ_1	Guizhou,China	26.05	105.77	5.06	0.01	15.2417	1222	Flooded	Yes	515F(GTGCCAGCMGCCGCGGTAA)-806R(GGACTACVSGGGTATCTAAT)	(16)
SC_1	Sichuan, China	30.58	103.87	7.3	0.01	16.425	1039	Flooded	Yes
YN3	Yunan, China	25.29	100.24	6.42	0	16.6583	863	Flooded	Yes
JX_22	Jiangxi, China	25.98	116.11	5.69	0	19.2667	1585	Flooded	Yes
HLJ_2	Heilongjiang, China	49.9	127.36	6.76	0.01	0.65	539	Flooded	Yes
HLJ_3	Heilongjiang, China	49.9	127.36	NA	NA	0.65	539	Flooded	Yes
ZJ_18	Zhejiang, China	30.08	119.94	5.43	0.01	16.7833	1357	Flooded	Yes
SD_1	Shandong ,China	35.32	116.62	7.46	0.01	13.925	674	Flooded	Yes
HaiN_1	Hainan, China	18.62	109.96	6.86	0	25.375	1546	Flooded	Yes
JS_1	Jiangsu, China	31.88	121.72	7.17	0	15.4417	1032	Flooded	Yes
LN_1	Liaoning, China	41.65	123.32	6.51	0	8.26667	647	Flooded	Yes
TJ_1	Tianjin, China	39.83	117.35	7.63	0	11.5833	550	Flooded	Yes
HLJ_4	Heilongjiang, China	45.05	127.06	7.05	0.01	3.64167	570	Flooded	Yes
HN_3	Hunan, China	28.66	112.46	5.02	0.01	17.4667	1323	Flooded	Yes
GD_1	Guangdong, China	22.68	113.44	5.98	0	22.5083	1840	Flooded	Yes
AH_1	Anhui, China	30.7683	117.812	6.33	2.78	16.4083	1373	Flooded	Yes	515F(GTGCCAGCMGCCGCGGTAA)-806R(GGACTACHVGGGTWTCTAAT)	(17)
AH_2	Anhui, China	30.7683	117.812	6.11	1.63	16.4083	1373	Flooded	Yes
AH_3	Anhui, China	30.7683	117.812	6.18	1.53	16.4083	1373	Flooded	Yes
AH_4	Anhui, China	30.7683	117.812	6.24	2.61	16.4083	1373	Flooded	Yes
Korea_42	Suwon, South Korea	37.2667	126.99	6	2.96	11.7333	1323	Flooded	Yes	Archaea:4F(TCCGGTTGATCCTGCCRG)-519R(GGTDTTACCGCGGCKGCTG) Bacteria:27F(GAGTTTGATCMTGGCTCAG)-518R(WTTACCGCGGCTGCTGG)	(18)
korea_43	Suwon, South Korea	37.2667	126.99	5.8	2.77	11.7333	1323	Flooded	Yes
Uruguay_1	Treinta y Tres, Uruguay	-33.2731	-54.1733	6	2.78	17.075	1316	Dry	Yes	Archaea:516F(TGYCAGCCGCCGCGGTAAHACCVGC)-915R(GTGCTCCCCCGCCAATTCCT) Bacteria:515F(GTGCCAGCMGCCGCGGTAA)-806R(GGACTACHVGGGTWTCTAAT)	(19)
Uruguay_2	Treinta y Tres, Uruguay	-33.2731	-54.1733	6	2.78	17.075	1316	Dry	Yes
Uruguay_3	Treinta y Tres, Uruguay	-33.2731	-54.1733	6	2.78	17.075	1316	Dry	Yes
Uruguay_4	Treinta y Tres, Uruguay	-33.2731	-54.1733	5.91	2.36	17.075	1316	Dry	Yes
Uruguay_5	Treinta y Tres, Uruguay	-33.2731	-54.1733	5.91	2.36	17.075	1316	Dry	Yes
Uruguay_6	Treinta y Tres, Uruguay	-33.2731	-54.1733	5.91	2.36	17.075	1316	Dry	Yes
Uruguay_7	Treinta y Tres, Uruguay	-33.2731	-54.1733	5.93	2.93	17.075	1316	Dry	Yes
Uruguay_8	Treinta y Tres, Uruguay	-33.2731	-54.1733	5.93	2.93	17.075	1316	Dry	Yes
Uruguay_9	Treinta y Tres, Uruguay	-33.2731	-54.1733	5.93	2.93	17.075	1316	Dry	Yes
GZ_2	Guizhou,China	27.5639	109.192	7.52	NA	15.9833	1223	Flooded	Yes	515F(GTGYCAGCMGCCGCGGTAA)-806R(GGACTACNVGGGTWTCTAAT)	(20)
GZ_3	Guizhou,China	27.5639	109.192	7.5	NA	15.9833	1223	Flooded	Yes
GZ_4	Guizhou,China	27.5639	109.192	7.5	NA	15.9833	1223	Flooded	Yes
GZ_5	Guizhou,China	27.5639	109.192	7.49	NA	15.9833	1223	Flooded	Yes
GZ_6	Guizhou,China	27.5639	109.192	7.5	NA	15.9833	1223	Flooded	Yes
GZ_7	Guizhou,China	27.5639	109.192	7.49	NA	15.9833	1223	Flooded	Yes
GZ_8	Guizhou,China	26.4222	106.524	7.51	NA	14.9167	1137	Flooded	Yes
GZ_9	Guizhou,China	26.4222	106.524	7.5	NA	14.9167	1137	Flooded	Yes
GZ_10	Guizhou,China	26.4222	106.524	7.51	NA	14.9167	1137	Flooded	Yes
GZ_11	Guizhou,China	27.5172	109.211	7.48	NA	14.6917	1276	Flooded	Yes
GZ_12	Guizhou,China	27.5172	109.211	7.47	NA	14.6917	1276	Flooded	Yes
GZ_13	Guizhou,China	27.5172	109.211	7.45	NA	14.6917	1276	Flooded	Yes
GZ_14	Guizhou,China	27.5172	109.211	7.51	NA	14.6917	1276	Flooded	Yes
GZ_15	Guizhou,China	27.5172	109.211	7.45	NA	14.6917	1276	Flooded	Yes
GZ_16	Guizhou,China	27.5172	109.211	7.48	NA	14.6917	1276	Flooded	Yes
GZ_17	Guizhou,China	27.5172	109.211	7.45	NA	14.6917	1276	Flooded	Yes
GZ_18	Guizhou,China	27.5172	109.211	7.47	NA	14.6917	1276	Flooded	Yes
JX_23	Jiangxi, China	28.57	117.06	NA	NA	17.85	1745	Dry	No	515F(GTGYCAGCMGCCGCGGTAA)-806R(GGACTACNVGGGTWTCTAAT)	(21)
JX_24	Jiangxi, China	28.48	116.91	NA	NA	18.05	1734	Dry	No
JX_25	Jiangxi, China	28.42	116.88	NA	NA	18.3583	1728	Dry	No
JX_26	Jiangxi, China	28.31	116.94	NA	NA	18.5417	1772	Dry	No
JX_27	Jiangxi, China	28.39	116.97	NA	NA	18.3	1764	Dry	No
JX_28	Jiangxi, China	28.23	116.73	NA	NA	18.1917	1736	Dry	No
JX_29	Jiangxi, China	28.23	116.96	NA	NA	18.6083	1770	Dry	No
JX_30	Jiangxi, China	28.21	116.8	NA	NA	18.4083	1765	Dry	No
JX_31	Jiangxi, China	28.57	117.06	NA	NA	17.85	1745	Dry	No
JX_32	Jiangxi, China	28.48	116.94	NA	NA	18.1167	1734	Dry	No
JX_33	Jiangxi, China	28.23	116.83	NA	NA	18.425	1747	Dry	No
JX_34	Jiangxi, China	28.39	116.97	NA	NA	18.3	1764	Dry	No
JX_35	Jiangxi, China	28.35	116.91	NA	NA	18.4667	1751	Dry	No
JX_36	Jiangxi, China	28.23	116.73	NA	NA	18.1917	1736	Dry	No
JX_37	Jiangxi, China	28.21	116.8	NA	NA	18.4083	1765	Dry	No
JX_38	Jiangxi, China	28.29	116.84	NA	NA	18.425	1745	Dry	No
JX_39	Jiangxi, China	28.22	116.84	NA	NA	18.425	1750	Dry	No
JX_40	Jiangxi, China	28.51	117.1	NA	NA	17.6917	1778	Dry	No
JX_41	Jiangxi, China	28.57	117.06	NA	NA	17.85	1745	Dry	No
JX_42	Jiangxi, China	28.52	117.05	NA	NA	17.9667	1752	Dry	No
JX_43	Jiangxi, China	28.47	116.97	NA	NA	18.1583	1740	Dry	No
JX_44	Jiangxi, China	28.23	116.83	NA	NA	18.425	1747	Dry	No
JX_45	Jiangxi, China	28.42	116.88	NA	NA	18.3583	1728	Dry	No
JX_46	Jiangxi, China	28.36	116.97	NA	NA	18.45	1755	Dry	No
JX_47	Jiangxi, China	28.39	116.97	NA	NA	18.3	1764	Dry	No
JX_48	Jiangxi, China	28.37	116.9	NA	NA	18.4	1742	Dry	No
JX_49	Jiangxi, China	28.35	116.91	NA	NA	18.4667	1751	Dry	No
JX_50	Jiangxi, China	28.29	116.88	NA	NA	18.4667	1754	Dry	No
JX_51	Jiangxi, China	28.3	116.91	NA	NA	18.4833	1762	Dry	No
JX_52	Jiangxi, China	28.14	116.92	NA	NA	18.2583	1778	Dry	No
JX_53	Jiangxi, China	28.35	116.83	NA	NA	18.3417	1732	Dry	No
JX_54	Jiangxi, China	28.28	116.86	NA	NA	18.425	1758	Dry	No
SH_1	Shanghai, China	31.15	121.12	8.07	NA	16.2167	941	Flooded	Yes	Archaea:1106F(TTWAGTCAGGCAACGAGC)-1378R(TGTGCAAGGAGCAGGGAC)	(22)
SH_2	Shanghai, China	31.15	121.12	8.01	NA	16.2167	941	Flooded	Yes
SH_3	Shanghai, China	31.15	121.12	7.87	NA	16.2167	941	Flooded	Yes
SH_4	Shanghai, China	31.15	121.12	7.8	NA	16.2167	941	Flooded	Yes
SH_5	Shanghai, China	31.15	121.12	7.62	NA	16.2167	941	Flooded	Yes
SH_6	Shanghai, China	31.15	121.12	8.18	NA	16.2167	941	Flooded	Yes
SH_7	Shanghai, China	31.15	121.12	7.46	NA	16.2167	941	Flooded	Yes
SH_8	Shanghai, China	31.15	121.12	7.81	NA	16.2167	941	Flooded	Yes
SH_9	Shanghai, China	31.15	121.12	8.37	NA	16.2167	941	Flooded	Yes
SH_10	Shanghai, China	31.15	121.12	7.74	NA	16.2167	941	Flooded	Yes
SH_11	Shanghai, China	31.15	121.12	7.61	NA	16.2167	941	Flooded	Yes
JS_2	Jiangsu, China	34	119.78	8.32	5.74	14.025	780	Flooded	Yes	Archaea:364F(CGGGGYGCASCAGGCGCGAA)-934R(GTGCTCCCCCGCCAATTCCT) Bacteria:27F(AGAGTTTGATCMTGGCTCAG)-519R(GWATTACCGCGGCKGCTG)	(23)
JS_3	Jiangsu, China	34.04	120.11	8.18	3.62	13.8417	870	Flooded	Yes
JS_4	Jiangsu, China	34.15	120.07	8.23	2.97	13.8083	857	Flooded	Yes
ZJ_19	Zhejiang, China	30.83	120.71	6.51	2.67	16.2083	1057	Flooded	Yes
ZJ_20	Zhejiang, China	30.83	120.71	6.47	2.79	16.2083	1057	Flooded	Yes
ZJ_21	Zhejiang, China	30.83	120.71	6.56	3.02	16.2083	1057	Flooded	Yes
ZJ_22	Zhejiang, China	30.83	120.71	7.51	2	16.2083	1057	Flooded	Yes
LN_2	Liaoning, China	41.52	123.4	6.69	1.78	8.11667	686	Flooded	Yes
LN_3	Liaoning, China	41.52	123.4	6.66	1.83	8.11667	686	Flooded	Yes
HN_4	Hunan, China	28.76	113.05	5.07	3.09	17.4083	1358	Flooded	Yes
HN_5	Hunan, China	28.76	113.05	5.08	2.98	17.4083	1358	Flooded	Yes
HN_6	Hunan, China	28.76	113.05	5.85	1.81	17.4083	1358	Flooded	Yes
HN_7	Hunan, China	28.76	113.05	5.94	0.86	17.4083	1358	Flooded	Yes
HN_8	Hunan, China	28.76	113.05	6.57	0.53	17.4083	1358	Flooded	Yes
LN_4	Liaoning, China	41.2	121.92	8.77	1.86	9.15	574	Flooded	Yes
LN_5	Liaoning, China	41.2	121.92	8.69	0.95	9.15	574	Flooded	Yes
LN_6	Liaoning, China	41.2	121.92	8.83	0.62	9.15	574	Flooded	Yes
LN_7	Liaoning, China	41.2	121.92	8.77	0.66	9.15	574	Flooded	Yes
ZJ_23	Zhejiang, China	29.95	120.92	5.52	3.6	16.4083	1229	Flooded	Yes
ZJ_24	Zhejiang, China	29.95	120.92	5.59	3.33	16.4083	1229	Flooded	Yes
ZJ_25	Zhejiang, China	29.95	120.92	5.06	4.53	16.4083	1229	Flooded	Yes
ZJ_26	Zhejiang, China	29.95	120.92	6.79	1.6	16.4083	1229	Flooded	Yes
ZJ_27	Zhejiang, China	29.95	120.92	7.43	0.81	16.4083	1229	Flooded	Yes
FJ_1	Fujian, China	24.64	117.97	6.29	3.34	20.8583	1135	Flooded	Yes
FJ_2	Fujian, China	24.63	117.97	6.76	1.9	20.9667	1134	Flooded	Yes
FJ_3	Fujian, China	24.61	117.96	7.11	3.31	21	1137	Flooded	Yes
HB_33	Hubei, China	30.45	113.01	8.2	2.4	16.6417	1113	Flooded	Yes
HB_34	Hubei, China	30.45	113.01	8.21	2.38	16.6417	1113	Flooded	Yes
HB_35	Hubei, China	30.45	113.01	8.15	2.07	16.6417	1113	Flooded	Yes
References
1. Ahn JH, Song J, Kim BY, Kim MS, Joa JH, Weon HY. 2012. Characterization of the bacterial and archaeal communities in rice field soils subjected to long-term fertilization practices. J Microbiol 50:754-65.
2. Ezeokoli OT, Nuaila VNA, Obieze CC, Muetanene BA, Fraga I, Tesinde MN, Ndayiragije A, Coutinho J, Melo AMP, Adeleke RA, Ribeiro-Barros AI, Fangueiro D. 2021. Assessing the Impact of Rice Cultivation and Off-Season Period on Dynamics of Soil Enzyme Activities and Bacterial Communities in Two Agro-Ecological Regions of Mozambique. Agronomy 11:694.
3. Serbent MP, dos Anjos Borges LG, Quadros A, Marconatto L, Tavares LBB, Giongo A. 2021. Prokaryotic and microeukaryotic communities in an experimental rice plantation under long-term use of pesticides. Environmental Science and Pollution Research 28:2328-2341.
4. Imchen M, Kumavath R, Vaz ABM, Góes-Neto A, Barh D, Ghosh P, Kozyrovska N, Podolich O, Azevedo V. 2019. 16S rRNA Gene Amplicon Based Metagenomic Signatures of Rhizobiome Community in Rice Field During Various Growth Stages. Frontiers in Microbiology 10.
5. Nguyen SG, Guevarra RB, Kim J, Ho CT, Trinh MV, Unno T. 2015. Impacts of Initial Fertilizers and Irrigation Systems on Paddy Methanogens and Methane Emission. Water, Air, & Soil Pollution 226:309.
6. Vaksmaa A, van Alen TA, Ettwig KF, Lupotto E, Valè G, Jetten MSM, Lüke C. 2017. Stratification of Diversity and Activity of Methanogenic and Methanotrophic Microorganisms in a Nitrogen-Fertilized Italian Paddy Soil. Frontiers in Microbiology 8.
7. Li H-Y, Wang H, Wang H-T, Xin P-Y, Xu X-H, Ma Y, Liu W-P, Teng C-Y, Jiang C-L, Lou L-P, Arnold W, Cralle L, Zhu Y-G, Chu J-F, Gilbert JA, Zhang Z-J. 2018. The chemodiversity of paddy soil dissolved organic matter correlates with microbial community at continental scales. Microbiome 6:187.
8. Shao J, He Y, Zhang H, Chen A, Lei M, Chen J, Peng L, Gu J-D. 2016. Silica fertilization and nano-MnO2 amendment on bacterial community composition in high arsenic paddy soils. Applied Microbiology and Biotechnology 100:2429-2437.
9. Kim H, Jeon J, Lee KK, Lee Y-H. 2021. Compositional Shift of Bacterial, Archaeal, and Fungal Communities Is Dependent on Trophic Lifestyles in Rice Paddy Soil. Frontiers in Microbiology 12.
10. Ali I, Yuan P, Ullah S, Iqbal A, Zhao Q, Liang H, Khan A, Imran, Zhang H, Wu X, Wei S, Gu M, Jiang L. 2022. Biochar Amendment and Nitrogen Fertilizer Contribute to the Changes in Soil Properties and Microbial Communities in a Paddy Field. Frontiers in Microbiology 13.
11. Li P, Liu M, Ma X, Wu M, Jiang C, Liu K, Liu J, Li Z. 2020. Responses of microbial communities to a gradient of pig manure amendment in red paddy soils. Science of The Total Environment 705:135884.
12. Hester ER, Vaksmaa A, Valè G, Monaco S, Jetten MSM, Lüke C. 2022. Effect of water management on microbial diversity and composition in an Italian rice field system. FEMS Microbiol Ecol 98.
13. Breidenbach B, Blaser MB, Klose M, Conrad R. 2016. Crop rotation of flooded rice with upland maize impacts the resident and active methanogenic microbial community. Environ Microbiol 18:2868-85.
14. Wang Y, Shi X, Huang X, Huang C, Wang H, Yin H, Shao Y, Li P. 2022. Linking microbial community composition to farming pattern in selenium-enriched region: Potential role of microorganisms on Se geochemistry. Journal of Environmental Sciences 112:269-279.
15. Song J, Shen Q, Shi J, Xu J, Brookes PC, Liu X. 2021. Changes in microbial community structure due to chronic trace element concentrations in different sizes of soil aggregates. Environmental Pollution 268:115933.
16. Zhang J, Jiao S, Lu Y. 2018. Biogeographic distribution of bacterial, archaeal and methanogenic communities and their associations with methanogenic capacity in Chinese wetlands. Science of The Total Environment 622-623:664-675.
17. Zhao X, Huang J, Zhu X, Chai J, Ji X. 2020. Ecological Effects of Heavy Metal Pollution on Soil Microbial Community Structure and Diversity on Both Sides of a River around a Mining Area. International Journal of Environmental Research and Public Health 17:5680.
18. Ahn JH, Choi MY, Kim BY, Lee JS, Song J, Kim GY, Weon HY. 2014. Effects of water-saving irrigation on emissions of greenhouse gases and prokaryotic communities in rice paddy soil. Microb Ecol 68:271-83.
19. Pereira-Mora L, Terra JA, Fernández-Scavino A. 2022. Methanogenic community linked to organic acids fermentation from root exudates are affected by rice intensification in rotational soil systems. Applied Soil Ecology 176:104498.
20. Pu Q, Zhang K, Poulain AJ, Liu J, Zhang R, Abdelhafiz MA, Meng B, Feng X. 2022. Mercury drives microbial community assembly and ecosystem multifunctionality across a Hg contamination gradient in rice paddies. Journal of Hazardous Materials 435:129055.
21. Li W, Kuzyakov Y, Zheng Y, Li P, Li G, Liu M, Alharbi HA, Li Z. 2022. Depth effects on bacterial community assembly processes in paddy soils. Soil Biology and Biochemistry 165:108517.
22. Yuan C-L, Zhang L-M, Wang J-T, Teng W-K, Hu H-W, Shen J-P, He J-Z. 2020. Limited effects of depth (0–80 cm) on communities of archaea, bacteria and fungi in paddy soil profiles. European Journal of Soil Science 71:955-966.
23. Yuan J, Yuan Y, Zhu Y, Cao L. 2018. Effects of different fertilizers on methane emissions and methanogenic community structures in paddy rhizosphere soil. Science of The Total Environment 627:770-781.

## Sheet: Table.S2
Table. S2: The relative abundance of archaeal lineages in all samples.
Sample	c__Aenigmarchaeia	c__Aenigmarchaeota	c__Altiarchaeia	c__ANME-1	c__Bathyarchaeia	c__Deep_Sea_Euryarchaeotic_Group(DSEG)	c__Hadarchaeia	c__Halobacteria	c__Hydrothermarchaeia	c__Iainarchaeia	c__Lokiarchaeia	c__Methanobacteria	c__Methanocellia	c__Methanomethylicia	c__Methanomicrobia	c__Methanosarcinia	c__Micrarchaeia	c__Nanoarchaeia	c__Nitrososphaeria	c__Odinarchaeia	c__Thermococci	c__Thermoplasmata	c__Thermoplasmatota	c__Thermoprotei	Other
Korea_1	0.00262238	0	0	0	0.852273	0	0	0	0	0	0	0	0	0	0	0.00874126	0	0	0.0909091	0	0	0.0445804	0	0	0.000874126
Korea_2	0.000874126	0	0	0	0.820804	0	0	0	0	0	0	0	0	0	0	0.000874126	0	0	0.141608	0	0	0.0358392	0	0	0
Korea_3	0.0034965	0	0	0	0.696678	0	0	0	0	0	0	0	0.00524476	0	0.00961539	0.0751748	0	0	0.104021	0	0	0.105769	0	0	0
Korea_4	0	0	0	0	0.921329	0	0	0	0	0	0	0	0	0	0	0	0	0	0.0585664	0	0	0.0201049	0	0	0
Korea_5	0.000874126	0	0	0	0.811189	0.000874126	0	0	0	0	0	0	0.00437063	0	0.0034965	0.041958	0	0	0.0847902	0	0	0.0515734	0	0	0.000874126
Korea_6	0	0	0	0	0.912587	0	0	0	0	0	0	0	0	0	0	0	0	0	0.0524476	0	0	0.034965	0	0	0
Korea_7	0.00174825	0	0	0	0.697552	0	0	0	0	0	0	0	0.00174825	0	0.00611888	0.0201049	0	0	0.180944	0	0	0.0917832	0	0	0
Korea_8	0.000874126	0	0	0	0.711538	0	0	0	0	0	0	0	0	0	0.00786713	0.0323427	0	0	0.208042	0	0	0.0393357	0	0	0
Korea_9	0	0	0	0	0.807692	0.00174825	0	0	0	0	0	0	0	0	0.000874126	0.020979	0	0	0.0865385	0	0	0.0821678	0	0	0
Korea_10	0.00699301	0	0	0	0.738636	0.000874126	0	0	0	0	0	0	0.00961539	0	0.0122378	0.0576923	0	0	0.0979021	0	0	0.076049	0	0	0
Korea_11	0.0034965	0	0	0	0.805944	0.000874126	0	0	0	0	0	0	0.00611888	0	0.00262238	0.0297203	0	0	0.0795455	0	0	0.0716783	0	0	0
Mozambique_1	0	0	0	0	0.0172414	0	0	0	0	0	0	0.0747126	0	0	0.00957854	0.145594	0	0.0440613	0.704981	0	0	0.00383142	0	0	0
Mozambique_2	0	0	0	0	0	0.00383142	0	0	0	0	0	0.0440613	0.00766283	0	0.0172414	0.0842912	0	0.116858	0.726054	0	0	0	0	0	0
Mozambique_3	0	0	0	0	0	0	0	0	0	0	0	0.00383142	0	0	0.00191571	0	0	0.0977011	0.885057	0	0	0.0114943	0	0	0
Mozambique_4	0	0	0	0	0.0268199	0.00383142	0	0	0	0.00766283	0	0.0210728	0.0210728	0	0.00574713	0.0517241	0.00383142	0.323755	0.517241	0	0	0.0172414	0	0	0
Mozambique_5	0	0	0	0	0.00574713	0	0	0	0	0	0	0.0114943	0.0172414	0	0.00766283	0.0498084	0	0.0191571	0.888889	0	0	0	0	0	0
Mozambique_6	0	0	0	0	0	0	0	0	0	0.00574713	0	0.0114943	0.0114943	0	0	0.0517241	0	0.0862069	0.816092	0	0	0.0172414	0	0	0
Mozambique_7	0	0	0	0	0.0574713	0	0	0.0191571	0	0	0	0.114943	0.0210728	0	0	0.41954	0	0.0287356	0.33908	0	0	0	0	0	0
Mozambique_8	0	0	0	0	0.0517241	0	0	0	0	0.00383142	0	0.226054	0.0402299	0	0.01341	0.249042	0	0.0842912	0.331418	0	0	0	0	0	0
Mozambique_9	0.00383142	0	0.00766283	0	0.130268	0.00766283	0	0	0	0	0	0.151341	0.0881226	0	0	0.281609	0	0.241379	0.0804598	0	0	0	0	0	0.00766283
Mozambique_10	0	0	0.00766283	0	0.126437	0.00191571	0	0	0	0.00191571	0	0.155172	0.0900383	0	0.0440613	0.289272	0	0.176245	0.0862069	0.00191571	0	0.00766283	0	0	0.0114943
Mozambique_11	0	0	0	0	0.0996169	0	0	0	0	0	0	0.155172	0.059387	0	0.0172414	0.440613	0.0191571	0.0478927	0.145594	0	0	0.0153257	0	0	0
Mozambique_12	0	0	0	0	0	0	0	0	0	0	0	0.0478927	0.0325671	0	0	0.118774	0	0.00191571	0.795019	0	0	0.00383142	0	0	0
Mozambique_13	0	0	0	0	0.00383142	0	0	0	0	0	0	0.0823755	0.0651341	0	0	0.0498084	0	0.00574713	0.793103	0	0	0	0	0	0
Mozambique_14	0	0	0	0	0.0766284	0	0	0	0	0	0	0.139847	0.0804598	0	0	0.375479	0	0.00574713	0.321839	0	0	0	0	0	0
Mozambique_15	0	0	0	0	0.059387	0	0	0	0	0	0	0.0842912	0.00574713	0	0.00191571	0.636015	0	0	0.212644	0	0	0	0	0	0
Mozambique_16	0	0	0	0	0.0651341	0	0	0	0	0	0	0.12069	0.0210728	0	0.0114943	0.574713	0.00574713	0.0363985	0.14751	0	0	0.0172414	0	0	0
Brazil_1	0	0	0	0	0.457565	0	0	0	0	0	0	0.0793358	0.00922509	0	0	0.0553506	0	0.0110701	0.376384	0	0	0.0110701	0	0	0
India_1	0	0	0	0	0.495292	0	0	0	0	0	0	0	0.0753296	0	0.0225989	0.20904	0	0.0320151	0.094162	0	0	0.0715631	0	0	0
India_2	0	0	0	0	0.0621469	0	0	0.753296	0	0	0	0.0169492	0.0150659	0	0	0.0489642	0	0.0150659	0.0282486	0	0	0.0602637	0	0	0
India_3	0.0094162	0	0	0	0.570621	0	0	0.101695	0	0	0.00188324	0.0094162	0.0169492	0	0.00753296	0.0621469	0	0.0414313	0.118644	0	0.00188324	0.0583804	0	0	0
India_4	0	0	0	0	0.239171	0.00376648	0	0.0414313	0	0	0	0.0376648	0.0772128	0	0	0.444444	0	0.0282486	0.0527307	0	0	0.0753296	0	0	0
India_5	0	0	0	0	0.227872	0	0	0.0094162	0	0	0.00376648	0.0602637	0.0301318	0.0150659	0.118644	0.239171	0.00188324	0.0207156	0.0414313	0	0	0.231638	0	0	0
India_6	0	0	0	0	0.237288	0	0	0	0	0	0	0.0828625	0.0414313	0.00753296	0.116761	0.235405	0.00188324	0.00188324	0.0508475	0	0	0.224105	0	0	0
India_7	0	0	0	0	0.216573	0	0	0.0094162	0	0	0	0.079096	0.0188324	0.00188324	0.156309	0.135593	0	0.00753296	0.0734463	0	0	0.301318	0	0	0
India_8	0	0	0	0	0.246704	0	0	0.094162	0	0	0	0.039548	0.0131827	0.00753296	0.120527	0.193974	0	0.0112994	0.0621469	0	0	0.210923	0	0	0
India_9	0	0	0	0	0.239171	0.00376648	0	0.0301318	0	0	0	0.039548	0.0225989	0.0094162	0.173258	0.19209	0	0.00564972	0.0715631	0	0	0.210923	0	0	0.00188324
India_10	0	0	0	0	0.224105	0	0	0.0225989	0	0	0	0.105461	0.039548	0.00753296	0.112994	0.269303	0	0.0414313	0.0527307	0	0	0.124294	0	0	0
India_11	0.00188324	0	0	0	0.293785	0.00376648	0	0.0131827	0	0	0.00188324	0.0225989	0.0489642	0.0169492	0.109228	0.233522	0.0244821	0.0188324	0.0320151	0	0	0.175141	0	0	0.00376648
India_12	0	0	0	0	0.184557	0	0	0.00188324	0	0	0.00188324	0.0546139	0.0922787	0.00376648	0.101695	0.384181	0.00188324	0.0112994	0.0244821	0	0	0.137476	0	0	0
India_13	0.00564972	0	0	0	0.280603	0.00564972	0.00188324	0	0	0	0.00376648	0.0244821	0.0338983	0.00753296	0.0696798	0.111111	0.0188324	0.0357815	0.0903955	0	0	0.310734	0	0	0
India_14	0	0	0	0	0.220339	0.00188324	0.00188324	0.105461	0	0	0.00188324	0.0357815	0.0169492	0.00564972	0.0621469	0.131827	0.00564972	0.0357815	0.0903955	0	0	0.284369	0	0	0
India_15	0	0	0	0	0.280603	0.00188324	0	0.0414313	0	0	0.00188324	0.0150659	0.0338983	0.00376648	0.079096	0.0809793	0.00564972	0.0094162	0.0696798	0	0	0.376648	0	0	0
India_16	0	0	0	0	0.378531	0	0	0.0357815	0	0	0	0.0207156	0.0546139	0	0.086629	0.34275	0	0.0677966	0	0	0	0.0131827	0	0	0
India_17	0	0	0	0	0.00564972	0	0	0.685499	0	0	0	0	0.0188324	0	0	0.0131827	0	0.0301318	0.0451977	0	0	0.201507	0	0	0
Vietnam_1	0	0	0	0	0.0750988	0	0	0	0	0	0	0.235178	0.0790514	0	0.0296443	0.36166	0	0	0.205534	0	0	0.013834	0	0	0
Vietnam_2	0	0	0	0	0.0513834	0	0	0	0	0	0	0.496047	0.0494071	0	0.0158103	0.332016	0	0	0.0395257	0	0	0.0158103	0	0	0
Vietnam_3	0	0	0	0	0.06917	0	0	0	0	0	0	0.411067	0.0849802	0	0.0395257	0.341897	0	0	0.0533597	0	0	0	0	0	0
Vietnam_4	0	0	0	0	0	0	0	0	0	0	0	0.326087	0.0909091	0	0.0375494	0.383399	0	0	0.162055	0	0	0	0	0	0
Vietnam_5	0	0	0	0	0.0573123	0	0	0	0	0	0	0.44664	0.0770751	0	0.0355731	0.3083	0	0	0.0750988	0	0	0	0	0	0
Vietnam_6	0	0	0	0	0.055336	0	0	0	0	0	0	0.391304	0.06917	0	0.0335968	0.422925	0	0	0.027668	0	0	0	0	0	0
Vietnam_7	0	0	0	0	0.100791	0	0	0	0	0	0	0.249012	0.0454545	0	0.0533597	0.375494	0	0	0.158103	0	0	0.0177866	0	0	0
Vietnam_8	0	0	0	0	0.0513834	0	0	0	0	0	0	0.302372	0.0434783	0	0.0750988	0.371542	0	0	0.156126	0	0	0	0	0	0
Vietnam_9	0	0	0	0	0.0632411	0	0	0	0	0	0	0.286561	0.0770751	0	0.0889328	0.351779	0	0	0.130435	0	0	0.00197628	0	0	0
Vietnam_10	0	0	0	0	0.0454545	0	0	0	0	0	0	0.351779	0.0355731	0	0.027668	0.37747	0	0	0.162055	0	0	0	0	0	0
Vietnam_11	0	0	0	0	0.0671937	0	0	0	0	0	0	0.385375	0.0474308	0	0.027668	0.357708	0	0	0.100791	0	0	0.013834	0	0	0
Vietnam_12	0	0	0	0	0.0928854	0	0	0	0	0	0	0.209486	0.0316206	0	0.0652174	0.511858	0	0	0.0869565	0	0	0.00197628	0	0	0
Vietnam_13	0	0	0	0	0.167984	0	0	0	0	0	0	0.266798	0.0316206	0	0.197628	0.268775	0	0	0.0256917	0	0	0.041502	0	0	0
Italy_1	0	0	0	0	0.521224	0	0	0	0	0	0	0.0607108	0.0809477	0	0.0256663	0.255183	0	0.00197433	0.0542942	0	0	0	0	0	0
Italy_2	0	0	0	0	0.437315	0	0	0	0	0	0	0.0774926	0.0616979	0	0.0498519	0.293682	0	0.011846	0.0681145	0	0	0	0	0	0
Italy_3	0	0	0	0	0.452616	0	0	0	0	0	0	0.053307	0.0424482	0	0.0488648	0.331688	0	0.0128332	0.0468904	0	0	0.0113524	0	0	0
Italy_4	0	0	0	0	0.525173	0	0	0	0	0	0	0	0.0444225	0	0.0340573	0.333169	0	0	0.0631787	0	0	0	0	0	0
Italy_5	0	0	0	0	0.352419	0	0	0	0	0	0	0.0325765	0.0335637	0	0.0419546	0.436328	0	0.0646594	0.0384995	0	0	0	0	0	0
Italy_6	0	0	0	0	0.350444	0	0	0	0	0	0	0	0.0202369	0	0.005923	0.545903	0	0.0459033	0.0315893	0	0	0	0	0	0
Italy_7	0	0	0	0	0.233465	0	0	0	0	0	0	0	0	0	0.00148075	0.449161	0	0	0.315893	0	0	0	0	0	0
Italy_8	0	0	0	0	0.0276407	0	0	0	0	0	0	0	0	0	0	0.264067	0	0.0276407	0.635735	0	0	0.0449161	0	0	0
Italy_9	0	0	0	0	0.00493583	0	0	0	0	0	0	0	0	0	0	0.373149	0	0	0.499013	0	0	0.122902	0	0	0
Italy_10	0	0	0	0	0.518263	0	0	0	0	0	0	0.0389931	0.0449161	0	0.0350444	0.283317	0	0.0123396	0.053307	0	0	0.0138203	0	0	0
Italy_11	0	0	0	0	0.0197433	0	0	0	0	0	0	0	0	0	0	0.182132	0	0.0162883	0.679171	0	0	0.102665	0	0	0
Italy_12	0	0	0	0	0.0508391	0	0	0	0	0	0	0	0	0	0	0.0839092	0	0.0182626	0.669793	0	0	0.177196	0	0	0
Italy_13	0	0	0	0	0.445706	0	0	0	0	0	0	0.0557749	0.0434353	0	0.0394867	0.344028	0	0.0192498	0.0404738	0	0	0.011846	0	0	0
HLJ_1	0	0	0.0130354	0	0.729981	0	0	0	0	0.00744879	0	0.0428305	0.00744879	0	0.018622	0.0111732	0	0.1527	0.00744879	0.00931099	0	0	0	0	0
HB_1	0	0	0	0	0.635009	0	0	0	0	0	0	0.00744879	0	0	0.0223464	0.0316574	0	0	0.303538	0	0	0	0	0	0
HN_1	0	0	0	0	0.905028	0	0	0	0	0	0	0	0	0	0.0260708	0.0335196	0	0	0.0242086	0	0	0.0111732	0	0	0
HB_2	0	0	0	0	0.364991	0	0	0	0	0	0	0.0111732	0	0.0037244	0.0409683	0.0130354	0	0	0.566108	0	0	0	0	0	0
HB_3	0	0	0	0	0.875233	0	0	0	0	0	0	0.0111732	0.00558659	0	0.0409683	0.0204842	0	0	0.0167598	0	0	0.0297952	0	0	0
ZJ_1	0	0	0.00744879	0	0.689013	0	0	0	0	0	0	0.0148976	0	0.0111732	0.018622	0	0.0111732	0.0614525	0.167598	0	0	0.0130354	0	0	0.00558659
YN_1	0	0	0.0018622	0	0.558659	0	0	0	0	0	0	0.027933	0.0111732	0.00931099	0.0744879	0.188082	0	0.0130354	0.0484171	0	0	0.0670391	0	0	0
YN_2	0	0	0	0	0.728119	0	0	0	0	0	0	0.0242086	0	0.00931099	0.0577281	0.0670391	0	0	0.0521415	0.00558659	0.00931099	0.0465549	0	0	0
HN_2	0	0	0	0	0.388158	0	0	0	0	0	0	0.0164474	0	0	0	0.0115132	0	0.0180921	0.5625	0	0	0.00328947	0	0	0
Korea_12	0	0	0.00393138	0	0.335835	0.000476531	0	0	0	0	0	0.165237	0.0413391	0	0.0472957	0.328806	0	0.0201334	0.0482487	0	0	0.00869669	0	0	0
Korea_13	0	0	0.00595664	0	0.267334	0	0.000119133	0	0	0.000238265	0	0.104003	0.0661187	0	0.0582559	0.450679	0.000119133	0.00798189	0.0297832	0	0	0.00941148	0	0	0
Korea_14	0	0	0.00476531	0	0.332261	0.000714796	0	0	0	0	0	0.151775	0.0444365	0	0.0337146	0.256493	0	0.0195378	0.145342	0	0	0.0109602	0	0	0
Korea_15	0	0	0.00357398	0	0.255659	0.000238265	0.000119133	0	0	0.000357398	0	0.0875625	0.0629021	0	0.032285	0.461163	0	0.00667143	0.0805337	0	0	0.00893495	0	0	0
Korea_16	0	0	0.00881582	0	0.355969	0	0	0	0	0	0	0.140338	0.0390755	0	0.101144	0.234811	0	0.0293066	0.0806528	0	0	0.00845842	0	0	0.00142959
Korea_17	0	0	0.00369311	0	0.372647	0.000238265	0.000357398	0	0	0	0	0.0563498	0.0443174	0	0.0919705	0.312485	0	0.0141768	0.0868477	0	0	0.0169168	0	0	0
Korea_18	0	0	0.00369311	0	0.350608	0	0	0	0	0	0	0.142244	0.0353824	0	0.117465	0.276626	0.000476531	0.0306171	0.0351442	0.000833929	0	0.0069097	0	0	0
Korea_19	0	0	0.00262092	0	0.381463	0	0.000357398	0	0	0	0.000119133	0.0588516	0.054801	0	0.0947105	0.358947	0	0.0144151	0.0256135	0	0	0.00810102	0	0	0
Korea_20	0	0	0.00154872	0	0.380629	0.00131046	0	0	0	0	0	0.159876	0.0326424	0	0.149512	0.227901	0	0.0141768	0.011675	0	0	0.0201334	0	0	0.000595664
Korea_21	0.000238265	0	0.00202526	0	0.388015	0.000714796	0.000119133	0	0	0	0.000357398	0.105552	0.0416965	0	0.147605	0.283655	0	0.00488444	0.0072671	0	0.000119133	0.0172742	0	0	0.000476531
Korea_22	0	0	0.00595664	0	0.420181	0.000714796	0	0	0	0	0	0.107815	0.0284727	0	0.174291	0.170598	0.000476531	0.0239457	0.0476531	0	0	0.017036	0	0	0.00285919
Korea_23	0	0	0.00416964	0	0.432809	0.000714796	0.000714796	0	0	0	0.000595664	0.0477722	0.0344294	0	0.152609	0.270312	0	0.00857756	0.0244222	0	0.000357398	0.0208482	0	0	0.00166786
Korea_24	0	0	0.0109602	0	0.366571	0	0.000476531	0	0	0	0.000714796	0.0901835	0.0382416	0	0.138432	0.301168	0	0.0315702	0.00667143	0	0	0.0150107	0	0	0
Korea_25	0	0	0.00643317	0	0.378604	0.000238265	0	0	0	0	0	0.114844	0.0461044	0	0.127472	0.299976	0	0.015249	0.00536097	0	0	0.00571837	0	0	0
Korea_26	0	0	0.00488444	0	0.586967	0.000476531	0	0	0	0	0.00595664	0.0359781	0.0288301	0	0.0581368	0.0769597	0.000476531	0.0369311	0.15523	0	0	0.00333572	0	0	0.0058375
Korea_27	0	0	0.00154872	0	0.644627	0	0	0	0	0	0.000833929	0.0229926	0.0308554	0.000357398	0.0670717	0.11401	0.000595664	0.00953062	0.102931	0	0	0.00297832	0	0	0.00166786
Korea_28	0	0	0.00166786	0	0.586252	0.00202526	0	0	0	0	0.0054801	0.0543245	0.0178699	0	0.0997141	0.0874434	0.00154872	0.0312128	0.0993567	0	0.000953062	0.00524184	0	0	0.0069097
Korea_29	0	0	0.00345485	0	0.525137	0.000238265	0.000119133	0	0	0.000119133	0.00226352	0.0327615	0.0401477	0	0.136645	0.186562	0.000119133	0.0054801	0.0582559	0	0.000238265	0.00536097	0	0	0.00309745
Korea_30	0	0	0.00702883	0	0.340481	0.000953062	0.000119133	0	0	0	0.000833929	0.118775	0.0222778	0	0.151894	0.270193	0.000238265	0.0245413	0.0459852	0.000953062	0.000714796	0.00810102	0	0	0.0069097
Korea_31	0	0	0.0061949	0	0.342864	0	0	0	0	0	0.00119133	0.142483	0.0297832	0	0.0604003	0.150345	0.000357398	0.0243031	0.236478	0	0.000238265	0.00536097	0	0	0
Korea_32	0	0	0	0	0.447105	0	0	0	0	0	0	0.0879199	0.0589707	0	0.120324	0.132714	0.000833929	0.016202	0.121277	0	0	0.0102454	0	0	0.00440791
Korea_33	0	0	0.00178699	0	0.43817	0	0	0	0	0	0	0.0462235	0.0627829	0	0.0731475	0.0776745	0.00357398	0.0223969	0.268883	0	0	0.00536097	0	0	0
Korea_34	0	0	0.00238265	0	0.433286	0	0	0	0	0	0.00774363	0.0528949	0.0278771	0	0.145699	0.173576	0.00428878	0.035025	0.0561115	0	0	0.0580176	0	0	0.00309745
Korea_35	0	0	0.000833929	0	0.490469	0.00154872	0.000119133	0	0	0	0.00750536	0.0667143	0.0345485	0	0.098761	0.157017	0.00964975	0.0169168	0.0931618	0	0	0.0198952	0	0	0.00285919
Korea_36	0	0	0.00285919	0	0.411127	0	0	0	0	0	0	0.18954	0.0463426	0	0.103884	0.196688	0	0.0135811	0.028711	0	0	0.00559924	0	0	0.00166786
Korea_37	0	0	0.00142959	0	0.433524	0	0	0	0	0	0	0.0899452	0.0606386	0	0.118418	0.263998	0	0.00607577	0.0192995	0	0	0.00607577	0	0	0.000595664
Korea_38	0	0	0.00571837	0	0.489397	0	0	0	0	0	0.000476531	0.0922087	0.0494401	0	0.101263	0.132237	0	0.0156064	0.108411	0	0	0.00524184	0	0	0
Korea_39	0	0	0.00393138	0	0.45461	0	0.000476531	0	0	0	0.000476531	0.0360972	0.0621873	0	0.119133	0.204551	0	0.0058375	0.102454	0	0	0.00964975	0	0	0.000595664
Korea_40	0	0	0.00857756	0	0.396593	0	0	0	0	0	0.00178699	0.092447	0.0345485	0	0.121873	0.232666	0.00166786	0.0326424	0.0629021	0	0	0.011675	0	0	0.00262092
Korea_41	0	0	0.00226352	0	0.381582	0	0	0	0	0	0.00178699	0.137479	0.0329998	0	0.170717	0.24994	0	0.00988801	0.0072671	0.000833929	0	0.00524184	0	0	0
GX_1	0	0	0	0	0.553191	0	0	0	0	0	0	0.0425532	0.035461	0	0.0992908	0.198582	0	0.0070922	0.0248227	0	0	0.0212766	0	0	0.0177305
GX_2	0	0	0	0	0.473404	0	0	0	0	0	0	0.00886525	0.0265957	0	0.163121	0.23227	0	0	0	0	0	0.0212766	0	0	0.0744681
GX_3	0	0	0	0	0.489362	0	0	0	0	0	0	0.0177305	0.0283688	0	0.117021	0.221631	0	0.0212766	0.0230496	0	0	0.0230496	0	0	0.0585106
GX_4	0	0	0	0	0.547872	0	0	0	0	0	0	0.0301418	0.0496454	0	0.109929	0.154255	0	0	0.0141844	0	0	0.0283688	0	0	0.0656028
GX_5	0	0	0	0	0.586879	0	0	0	0	0	0	0.0124113	0	0	0.124113	0.179078	0	0.0265957	0.0124113	0	0	0.0177305	0	0	0.0407801
GX_6	0	0	0	0	0.489362	0	0	0	0	0	0	0.0141844	0.0407801	0	0.166667	0.131206	0	0.0177305	0.0319149	0	0	0.035461	0	0	0.072695
GX_7	0	0	0	0	0.402482	0	0	0	0	0	0	0.0390071	0.0797872	0	0.180851	0.216312	0	0.0141844	0	0	0	0.0673759	0	0	0
GX_8	0	0	0	0	0.634752	0	0	0	0	0	0	0.00531915	0.037234	0	0.0975177	0.0868794	0	0	0	0	0	0.0230496	0	0	0.115248
GX_9	0	0	0	0	0.491135	0	0	0	0	0	0	0.0319149	0.0478723	0	0.171986	0.191489	0	0.0124113	0.00886525	0	0	0.0443262	0	0	0
GX_10	0	0	0	0	0.52305	0	0	0	0	0	0	0.0177305	0.0141844	0	0.166667	0.196809	0	0.035461	0.0124113	0	0	0.0336879	0	0	0
GX_11	0	0	0	0	0.457447	0	0	0	0	0	0	0.0301418	0.0301418	0	0.161348	0.161348	0	0.0070922	0.0265957	0	0	0.0265957	0	0	0.0992908
GX_12	0	0	0	0	0.567376	0	0	0	0	0	0	0.00886525	0.035461	0	0.216312	0.109929	0	0.0230496	0	0	0	0.0390071	0	0	0
GX_13	0	0	0	0	0.656028	0	0	0	0	0	0	0.0141844	0.0336879	0	0.148936	0	0	0.0035461	0.00531915	0	0	0.0230496	0	0	0.115248
GX_14	0	0	0	0	0.471631	0	0	0	0	0	0	0.0265957	0.109929	0	0.143617	0.14539	0	0	0.0106383	0	0	0.0407801	0	0	0.0514184
GX_15	0	0	0	0	0.48227	0.00531915	0	0	0	0	0	0.0159574	0.0460993	0	0.159574	0.228723	0	0.0141844	0	0	0	0.0230496	0	0	0.0248227
GX_16	0	0	0	0	0.54078	0	0	0	0	0	0	0.0283688	0.0248227	0	0.173759	0.16844	0	0.0265957	0	0	0	0.037234	0	0	0
JX_1	0	0	0.00166389	0	0.344426	0	0	0	0	0	0	0.063228	0.0648918	0.0116473	0.0266223	0.0266223	0	0.0432612	0.312812	0	0	0.104825	0	0	0
JX_2	0	0	0.00166389	0	0.469218	0	0	0	0	0	0	0.031614	0.0266223	0	0.046589	0.0166389	0.00166389	0.0432612	0.254576	0	0	0.101498	0	0	0.00665557
JX_3	0	0	0.00665557	0	0.369384	0	0	0	0	0	0	0.101498	0.0765391	0	0.0332779	0.0582363	0.00166389	0.0249584	0.259567	0	0	0.0648918	0	0	0.00332779
JX_4	0	0	0	0	0.279534	0	0	0	0	0	0	0.0116473	0.0116473	0.00499168	0.0582363	0	0	0.0565724	0.530782	0	0.00166389	0.0432612	0	0	0.00166389
JX_5	0	0	0	0	0.271215	0	0	0	0	0	0	0.0133111	0.00499168	0.00166389	0.0482529	0	0.00499168	0.0582363	0.545757	0	0	0.0515807	0	0	0
JX_6	0	0	0	0	0.266223	0	0	0	0	0	0	0.0183028	0.0133111	0.00166389	0.0366057	0.0282862	0.00332779	0.0865225	0.52579	0	0	0.0199667	0	0	0
JX_7	0	0	0	0	0.254576	0	0	0	0	0	0	0.0532446	0.0382696	0	0.0266223	0.0349418	0.00332779	0.0815308	0.475874	0	0	0.031614	0	0	0
JX_8	0.00499168	0	0	0	0.131448	0	0	0	0	0.00332779	0	0.0732113	0.0582363	0	0.0382696	0.046589	0.00831947	0.0865225	0.53411	0	0	0	0	0	0.014975
JX_9	0	0	0.00166389	0	0.246256	0	0	0	0	0	0	0.0199667	0.0183028	0	0.014975	0.0166389	0.00831947	0.0282862	0.595674	0	0	0.0482529	0	0	0.00166389
JX_10	0	0	0	0	0.287854	0	0	0	0	0	0	0.0266223	0	0.00665557	0.0266223	0.00332779	0.00166389	0.0515807	0.547421	0	0	0.0266223	0	0	0.0216306
JX_11	0	0	0	0	0.191348	0	0	0	0	0	0	0.0183028	0.0183028	0	0.0432612	0.0249584	0.00332779	0.0715474	0.585691	0	0	0.0432612	0	0	0
JX_12	0	0	0	0	0.1797	0	0	0	0	0	0	0.0332779	0.0249584	0	0.0648918	0.0515807	0.014975	0.0582363	0.550749	0	0	0.0183028	0	0	0.00332779
JX_13	0	0	0	0	0.296173	0	0	0	0	0	0	0.0349418	0.0232945	0	0.046589	0.0349418	0.0166389	0.063228	0.432612	0	0	0.0515807	0	0	0
JX_14	0	0	0	0	0.352745	0.00166389	0	0	0	0	0	0.0199667	0.0199667	0.00665557	0.0665557	0.00665557	0.00665557	0.0582363	0.407654	0	0	0.0532446	0	0	0
JX_15	0	0	0	0	0.366057	0	0	0	0	0	0	0.0332779	0.0199667	0	0.0682196	0.0232945	0	0.0349418	0.391015	0	0	0.063228	0	0	0
JX_16	0	0	0	0	0.341098	0	0	0	0	0	0	0.0499168	0.0399334	0.00332779	0.0615641	0.0216306	0	0.0415973	0.372712	0	0	0.0682196	0	0	0
JX_17	0	0	0	0	0.450915	0	0	0	0	0	0	0.133111	0.0998336	0	0.0732113	0.0499168	0	0.0133111	0.0965058	0	0	0.0831947	0	0	0
JX_18	0	0	0	0	0.262895	0	0	0	0	0	0	0.0881864	0.0665557	0.00831947	0.104825	0.0798669	0	0.0266223	0.322795	0	0	0.0299501	0	0	0.00998336
JX_19	0.00332779	0	0.00166389	0	0.400998	0	0	0	0	0	0	0.0266223	0.00998336	0.00998336	0.0582363	0.031614	0	0.0665557	0.28619	0	0	0.0998336	0	0	0.00499168
JX_20	0	0	0.00332779	0	0.400998	0	0	0	0	0	0	0.0515807	0.0166389	0.00998336	0.0499168	0.0366057	0	0.0499168	0.301165	0	0	0.0765391	0	0	0.00332779
JX_21	0	0	0	0	0.357737	0	0	0	0	0	0	0.0332779	0.0116473	0.00499168	0.0948419	0.0199667	0.00166389	0.0382696	0.374376	0	0	0.063228	0	0	0
Italy_14	0	0	0	0	0.482208	0.000280191	0	0	0	0	0	0.0309611	0.0525357	0	0.0162511	0.0962454	0.00196133	0.0204539	0.275147	0	0	0.0238162	0	0	0.000140095
Italy_15	0	0	0	0	0.339731	0	0	0	0	0	0	0.0142897	0.0221351	0	0.0116279	0.169095	0.0113477	0.00980667	0.409218	0	0	0.0127487	0	0	0
Italy_16	0	0	0	0	0.289297	0	0	0	0	0	0	0.0413281	0.0304007	0	0.0089661	0.194732	0.00714486	0.00672457	0.41132	0	0	0.0100869	0	0	0
Italy_17	0	0	0	0	0.29434	0.000140095	0	0	0	0	0	0.0515551	0.194032	0	0.0267582	0.115999	0.00252171	0.0130289	0.29364	0	0	0.00798543	0	0	0
Italy_18	0	0	0	0	0.364108	0.000420286	0	0	0	0	0	0.0247969	0.0567386	0	0.0123284	0.145139	0.0112076	0.0211544	0.355842	0	0.000560381	0.00770524	0	0	0
Italy_19	0.000980667	0	0	0	0.379518	0	0	0	0	0	0	0.0449706	0.0637433	0	0.0196133	0.210423	0.00196133	0.0120482	0.255954	0	0	0.0107873	0	0	0
Italy_20	0	0	0	0	0.332866	0	0	0	0	0	0	0.0110675	0.0187728	0	0.0123284	0.135752	0.0699075	0.00378257	0.405996	0	0	0.00952648	0	0	0
Italy_21	0.000700476	0	0	0	0.389605	0	0	0	0	0	0	0.019053	0.0315214	0	0.0210143	0.19123	0.00252171	0.0028019	0.319417	0	0	0.0221351	0	0	0
Italy_22	0.000840572	0	0	0	0.209863	0	0	0	0	0	0	0.0179322	0.0217148	0	0.0100869	0.202157	0.00658448	0.00126086	0.516811	0	0	0.0127487	0	0	0
Italy_23	0.000140095	0	0	0	0.336369	0.000420286	0	0	0	0	0	0.0173718	0.0268983	0	0.016111	0.171617	0.00168114	0.0121883	0.402354	0	0	0.0148501	0	0	0
Italy_24	0.000980667	0	0	0	0.427431	0.000420286	0	0	0.000560381	0	0	0.0295601	0.0459512	0	0.0214346	0.135752	0.00532362	0.00546372	0.315635	0	0	0.00770524	0	0.00378257	0
Italy_25	0	0	0	0	0.259597	0	0	0	0	0	0	0.0319417	0.0358644	0	0.0179322	0.157047	0.0275988	0.00420286	0.445783	0	0	0.0197534	0	0	0.000280191
Italy_26	0.000840572	0	0	0	0.291959	0.000560381	0	0	0	0	0	0.0119081	0.0198935	0	0.008826	0.236201	0.00112076	0.00756514	0.415242	0	0	0.00574391	0	0	0.000140095
Italy_27	0.000420286	0	0	0	0.29434	0.000700476	0	0	0	0	0	0.0168114	0.0201737	0	0.0162511	0.119781	0.00210143	0.0030821	0.517372	0	0	0.0089661	0	0	0
Italy_28	0.000420286	0	0	0	0.364808	0	0	0	0	0	0	0.0173718	0.024937	0	0.0109274	0.233539	0.00728495	0.00504343	0.327403	0	0	0.00826562	0	0	0
Italy_29	0	0	0	0	0.351779	0.000280191	0	0	0	0	0	0.0120482	0.0110675	0	0.0121883	0.0991874	0.00406276	0.002942	0.487532	0	0	0.0189129	0	0	0
Italy_30	0	0	0	0	0.341692	0	0	0	0	0	0	0.013169	0.0240964	0	0.00924629	0.199916	0.00364248	0.00350238	0.378397	0	0	0.0263379	0	0	0
Italy_31	0	0	0	0	0.293079	0	0	0	0	0	0.000140095	0.0154105	0.0183525	0	0.0127487	0.125105	0.00616419	0.00378257	0.488232	0	0.000280191	0.036705	0	0	0
Italy_32	0	0	0	0	0.373634	0.000280191	0	0	0	0	0	0.0344634	0.0620622	0	0.0306809	0.142337	0.00462314	0.0134491	0.326842	0	0	0.0116279	0	0	0
Italy_33	0	0	0	0	0.355141	0	0	0	0	0	0	0.0306809	0.0266181	0	0.0343233	0.141496	0.00266181	0.00546372	0.391006	0	0	0.0126086	0	0	0
Italy_34	0	0	0	0	0.271084	0	0	0	0	0	0	0.107173	0.0351639	0	0.0474923	0.141917	0.00126086	0.0110675	0.371112	0.000980667	0	0.0127487	0	0	0
Italy_35	0.000280191	0	0	0	0.440039	0	0	0	0	0	0	0.0289997	0.0369852	0	0.0200336	0.142757	0.00140095	0.00420286	0.312412	0	0	0.0128888	0	0	0
Italy_36	0.000280191	0	0	0	0.410759	0	0	0	0	0	0	0.0281591	0.0462314	0	0.0194732	0.133231	0.00210143	0.00168114	0.351919	0	0	0.00616419	0	0	0
Italy_37	0	0	0	0	0.417064	0	0	0	0	0	0	0.0480527	0.0589801	0	0.0231157	0.171477	0.00112076	0.00672457	0.269123	0	0	0.00378257	0	0	0.000560381
Italy_38	0.000140095	0	0	0	0.345475	0	0	0	0	0	0	0.0282992	0.0371252	0	0.0204539	0.278369	0.000840572	0.00644438	0.275427	0	0	0.00714486	0	0	0.000280191
Italy_39	0	0	0	0	0.398571	0	0	0	0	0	0	0.0504343	0.0575792	0	0.01471	0.334267	0	0.0030821	0.133091	0	0	0.00826562	0	0	0
Italy_40	0	0	0	0	0.244046	0	0	0	0.00182124	0	0	0.0236761	0.0336229	0	0.0217148	0.354861	0	0.00686467	0.307509	0	0	0.005884	0	0	0
Italy_41	0	0	0	0	0.410199	0	0	0	0	0	0	0.0536565	0.0563183	0	0.0135892	0.208462	0.00126086	0.00420286	0.243906	0	0	0.00840572	0	0	0
Italy_42	0	0	0	0	0.340572	0	0	0	0	0	0	0.0360045	0.048473	0	0.0315214	0.198515	0.00112076	0.00504343	0.327543	0	0	0.0112076	0	0	0
Italy_43	0	0	0	0	0.365088	0	0	0	0	0	0	0.0523956	0.0449706	0	0.0163911	0.267022	0.000700476	0.00406276	0.245167	0	0	0.002942	0	0.00126086	0
Italy_44	0	0.000700476	0	0	0.391006	0	0	0	0	0	0	0.0610815	0.10255	0	0.0689269	0.204819	0.000280191	0.00224152	0.160409	0	0	0.00798543	0	0	0
Italy_45	0	0	0	0	0.415943	0	0	0	0	0	0	0.042589	0.0479126	0	0.0285794	0.20594	0	0.00112076	0.256374	0	0	0.00154105	0	0	0
Italy_46	0	0	0	0	0.432474	0	0	0	0	0	0	0.0616419	0.048473	0	0.0446904	0.233259	0	0.000980667	0.173858	0	0	0.00462314	0	0	0
Italy_47	0.000280191	0	0	0	0.4406	0	0	0	0	0	0	0.0222751	0.0297002	0	0.0263379	0.204259	0.000840572	0.00462314	0.257915	0	0.000700476	0.0107873	0	0.000980667	0.000700476
Italy_48	0.000280191	0	0	0	0.326282	0	0	0	0	0	0.000560381	0.0507145	0.107733	0	0.0490333	0.189129	0.00126086	0.00154105	0.258476	0	0	0.0149902	0	0	0
Italy_49	0	0	0	0	0.368871	0	0	0	0	0	0.000420286	0.0862987	0.0682264	0	0.0344634	0.199916	0.00252171	0.00392267	0.229756	0	0	0.00560381	0	0	0
Italy_50	0	0	0	0	0.448585	0	0	0	0	0	0	0.0350238	0.0402073	0	0.0212945	0.198375	0.000700476	0.00448305	0.225553	0	0	0.0257775	0	0	0
Italy_51	0.00140095	0	0	0	0.364528	0	0	0	0	0	0	0.0222751	0.0260577	0	0.0177921	0.241104	0.00210143	0.00168114	0.303586	0	0	0.0194732	0	0	0
Italy_52	0	0	0	0	0.366489	0	0	0	0	0	0	0.0326422	0.0445503	0	0.0151303	0.285934	0.0030821	0.000420286	0.214766	0	0	0.0369852	0	0	0
Italy_53	0	0	0	0	0.392827	0	0	0	0	0	0.000280191	0.0437097	0.0560381	0	0.0285794	0.324741	0	0.00112076	0.139395	0	0	0.013309	0	0	0
Italy_54	0	0	0	0	0.448165	0	0	0	0	0	0	0.0236761	0.042589	0	0.0169515	0.201597	0.000700476	0	0.241664	0	0	0.0246568	0	0	0
Italy_55	0	0	0	0	0.345755	0	0	0	0	0	0	0.0358644	0.04413	0	0.0169515	0.218969	0.00140095	0.00434295	0.305548	0	0	0.0268983	0	0	0.000140095
Italy_56	0	0	0	0	0.376296	0.000280191	0	0	0	0	0	0.0152704	0.0193331	0	0.0207341	0.271785	0.000840572	0.00252171	0.287335	0	0	0.00560381	0	0	0
Italy_57	0.000280191	0	0	0	0.356122	0	0	0	0	0	0	0.0368451	0.0501541	0	0.0339031	0.195993	0.00126086	0.00448305	0.313113	0.000420286	0	0.00742505	0	0	0
Italy_58	0	0	0	0	0.325301	0	0	0	0	0	0.000140095	0.0444102	0.163631	0	0.0557579	0.198935	0.000420286	0.000560381	0.200056	0	0	0.0107873	0	0	0
Italy_59	0	0	0	0	0.398571	0	0	0	0	0	0	0.033763	0.0488932	0	0.0155506	0.181704	0.000420286	0.00182124	0.307509	0	0	0.011768	0	0	0
Italy_60	0	0	0	0	0.410199	0	0	0	0	0	0	0.0348837	0.0697674	0	0.0309611	0.223872	0.00154105	0.00350238	0.218128	0	0	0.00714486	0	0	0
Italy_61	0	0	0	0	0.406416	0	0	0	0	0	0	0.0528159	0.0556178	0	0.0285794	0.228776	0.000560381	0.00168114	0.219809	0	0	0.00574391	0	0	0
Philippines_1	0	0	0	0	0.096976	0	0	0	0	0	0	0.0364963	0.0427529	0	0.0104275	0.266945	0.0980188	0.00208551	0.446298	0	0	0	0	0	0
Philippines_2	0	0	0	0	0.114703	0	0	0	0	0	0	0.0354536	0.0406674	0	0.00625652	0.181439	0.106361	0.00312826	0.511992	0	0	0	0	0	0
Philippines_3	0	0	0	0	0.20438	0	0	0	0	0	0	0.0563087	0.0323253	0	0.0281543	0.334724	0.0729927	0	0.267987	0	0	0.00312826	0	0	0
Philippines_4	0	0	0	0	0.1439	0	0	0	0	0	0	0.0302398	0.0479666	0	0.00208551	0.203337	0.0250261	0.0104275	0.529718	0	0	0.00521376	0	0	0.00208551
Philippines_5	0	0	0	0	0.0469239	0	0	0	0	0	0.0417101	0.0385819	0.0250261	0	0.0521376	0.328467	0.260688	0	0.206465	0	0	0	0	0	0
Philippines_6	0	0	0	0	0.092805	0	0	0	0	0	0	0.0323253	0.0521376	0	0	0.0959333	0	0	0.726799	0	0	0	0	0	0
Philippines_7	0	0	0	0	0.0688217	0	0	0	0	0	0	0.0510949	0.0344108	0	0.0229406	0.337852	0.0385819	0.00625652	0.432742	0	0	0.00729927	0	0	0
Philippines_8	0	0	0	0	0.213764	0	0	0	0	0	0	0.0573514	0.0458811	0	0.0364963	0.335766	0.0396246	0.00208551	0.260688	0	0	0.00834202	0	0	0
Philippines_9	0	0	0	0	0.144943	0	0	0	0	0	0	0.0302398	0.0396246	0	0.0323253	0.363921	0.0750782	0	0.309698	0	0	0.00417101	0	0	0
Philippines_10	0	0	0	0	0.173097	0	0	0	0	0	0.00729927	0.0229406	0.0396246	0	0.016684	0.360792	0.080292	0	0.298227	0	0	0	0	0	0.00104275
Philippines_11	0	0	0	0	0.13243	0	0	0	0	0	0	0.0291971	0.0469239	0	0	0.123045	0.0145985	0.00729927	0.645464	0	0	0	0	0	0.00104275
Philippines_12	0	0	0	0	0.0396246	0	0	0	0	0	0	0.0552659	0.0437956	0	0.00417101	0.20438	0.0260688	0.00625652	0.607925	0	0	0.012513	0	0	0
ZJ_2	0	0	0	0	0	0	0	0	0	0	0	0	0	0	0	0	0	0	0.957611	0	0	0.0423892	0	0	0
ZJ_3	0	0	0	0	0.00770713	0	0	0	0	0	0	0.00770713	0.00385357	0	0	0	0	0	0.978805	0	0	0.00192678	0	0	0
ZJ_4	0	0	0	0	0	0	0	0	0	0	0	0	0	0	0	0	0	0	0.980732	0	0	0.0192678	0	0	0
ZJ_5	0	0	0	0	0.00963391	0	0	0	0	0	0	0	0	0	0	0	0	0	0.988439	0	0	0.00192678	0	0	0
ZJ_6	0	0	0	0	0.0346821	0	0	0	0	0	0	0.00192678	0	0	0	0.00192678	0	0.0115607	0.894027	0	0	0.0558767	0	0	0
ZJ_7	0	0	0	0	0	0	0	0	0	0	0	0	0	0	0	0	0	0	1	0	0	0	0	0	0
ZJ_8	0	0	0	0	0.00770713	0	0	0	0	0	0	0	0	0	0	0	0	0	0.992293	0	0	0	0	0	0
ZJ_9	0	0	0	0	0.017341	0	0	0	0	0	0	0	0	0.00192678	0	0	0	0	0.973025	0	0	0.00770713	0	0	0
ZJ_10	0	0	0	0	0	0	0	0	0	0	0	0	0	0	0	0.00385357	0	0.00578035	0.95183	0	0	0.0385356	0	0	0
ZJ_11	0	0	0.00963391	0	0.0250482	0.00385357	0	0	0	0	0.00192678	0.00963391	0.0134875	0	0.0154143	0.00770713	0.017341	0.22158	0.597303	0	0.00192678	0.0520231	0	0	0.0231214
ZJ_12	0	0	0	0	0.017341	0	0	0	0	0	0	0	0.00578035	0	0.00385357	0.00770713	0	0.0674374	0.884393	0	0	0.0134875	0	0	0
ZJ_13	0	0	0	0	0.724858	0	0	0	0	0	0	0.0360531	0	0	0	0	0	0	0.239089	0	0	0	0	0	0
ZJ_14	0	0	0	0	0.580645	0	0	0	0	0	0	0.106262	0	0	0	0	0	0	0.313093	0	0	0	0	0	0
ZJ_15	0	0	0	0	0.736243	0	0	0	0	0	0	0	0	0	0	0.0151803	0	0	0.248577	0	0	0	0	0	0
ZJ_16	0	0	0	0	0.607211	0	0	0	0	0	0	0.0910816	0.0550285	0	0.0303605	0.106262	0.0056926	0.0056926	0.0986717	0	0	0	0	0	0
ZJ_17	0	0	0	0	0.537002	0	0	0	0	0	0	0.00379507	0	0	0.0056926	0.00759013	0	0	0.44592	0	0	0	0	0	0
GZ_1	0	0	0	0	0.333333	0	0	0	0	0	0	0.0702275	0.0118694	0.00098912	0.208704	0.237389	0	0.00197824	0.10089	0	0	0.0346192	0	0	0
SC_1	0	0	0	0	0	0	0	0	0	0	0	0	0	0	0	0.00098912	0	0.00890208	0.979228	0	0	0.0108803	0	0	0
YN3	0	0	0	0	0.212661	0	0	0	0	0	0	0.0939664	0.11276	0	0.0435213	0.0830861	0	0.0237389	0.424332	0	0	0.00593472	0	0	0
JX_22	0	0	0.00098912	0	0.20178	0	0	0	0	0	0	0.185954	0.124629	0	0.0524233	0.250247	0	0.0197824	0.140455	0	0	0.0237389	0	0	0
HLJ_2	0	0	0	0	0.0969337	0	0	0	0	0	0	0.0870425	0.0306627	0	0.0820969	0.271019	0	0.0395648	0.380811	0	0	0.0118694	0	0	0
HLJ_3	0	0	0.00098912	0	0.185954	0	0	0	0	0	0	0.0623145	0.0267062	0	0.0514342	0.167161	0.00098912	0.0316518	0.453017	0	0	0.0197824	0	0	0
ZJ_18	0	0	0	0	0.515331	0	0	0	0	0	0.0049456	0.0474777	0.0306627	0	0.0544016	0.191889	0.00197824	0.00098912	0.121662	0	0	0.0237389	0	0	0.00692384
SD_1	0	0	0	0	0.0652819	0	0	0	0	0	0	0.0227498	0.00395648	0	0.00296736	0.0850643	0	0.00791296	0.812067	0	0	0	0	0	0
HaiN_1	0.00791296	0	0	0	0.0524233	0	0	0	0	0	0	0.0445104	0.0454995	0	0	0.0217606	0	0.0405539	0.772502	0	0	0.0148368	0	0	0
JS_1	0	0	0	0	0.0811078	0	0	0	0	0	0	0.125618	0.0880317	0	0.0148368	0.234421	0	0.00692384	0.440158	0	0	0.00890208	0	0	0
LN_1	0	0	0	0	0.271019	0.00098912	0	0	0	0	0	0.0751731	0.0207715	0	0.0336301	0.127596	0	0.122651	0.340257	0	0	0.00791296	0	0	0
TJ_1	0	0	0	0	0.0425321	0	0	0	0	0	0	0.016815	0.00296736	0	0.00296736	0.0178042	0	0.0158259	0.901088	0	0	0	0	0	0
HLJ_4	0	0	0.00197824	0	0.384768	0	0	0	0	0	0	0.173096	0.0148368	0	0.0603363	0.341246	0	0.0148368	0.00296736	0	0	0.00593472	0	0	0
HN_3	0	0	0	0	0.255193	0	0	0	0	0	0	0.0672601	0.0257171	0	0.0227498	0.131553	0.00197824	0.00692384	0.486647	0	0	0.00197824	0	0	0
GD_1	0	0	0	0	0.503462	0	0	0	0	0	0	0.0375865	0.0781405	0	0.0098912	0.0642928	0	0.00692384	0.295747	0	0	0.00395648	0	0	0
AH_1	0	0	0	0.0021978	0.63956	0.0021978	0.00769231	0	0	0	0	0.0120879	0.00549451	0	0.0263736	0.010989	0	0.0769231	0.124176	0	0	0.0923077	0	0	0
AH_2	0.00549451	0	0	0	0.385714	0	0	0	0	0	0	0	0	0	0.00659341	0	0	0.138462	0.412088	0	0	0.0516484	0	0	0
AH_3	0	0	0	0	0.43956	0	0	0	0	0	0	0	0	0	0.010989	0	0	0.0307692	0.452747	0	0	0.0626374	0	0	0.0032967
AH_4	0	0	0.0131868	0	0.651648	0	0.00769231	0	0	0	0	0.0208791	0.0021978	0.0010989	0.0516484	0	0.0032967	0.0571429	0.10989	0	0	0.0813187	0	0	0
Korea_42	0.000795862	0	0	0	0.517509	0.00218862	0	0	0	0	0.000298448	0	0.0247712	0	0.0462595	0.269399	0	0.000497413	0.0922205	0	0	0.0421807	0	0	0.00387982
korea_43	0.000795862	0	0	0	0.418026	0.00198965	0	0	0	0	0.00547155	0	0.0435734	0	0.0637684	0.303124	0	0	0.129327	0	0	0.0272583	0	0	0.00666534
Uruguay_1	0	0	0	0	0.498054	0	0	0	0	0	0	0.0330739	0	0	0	0	0	0.0311284	0.422179	0	0	0.0155642	0	0	0
Uruguay_2	0	0	0	0	0.40856	0	0	0	0	0	0	0.0389105	0	0	0.00389105	0.036965	0	0	0.449416	0	0	0.0622568	0	0	0
Uruguay_3	0	0.00194553	0	0	0.396887	0	0	0	0	0	0	0.0233463	0.00194553	0	0	0.0272374	0	0.0136187	0.513619	0	0	0.0214008	0	0	0
Uruguay_4	0	0	0	0	0.44358	0	0	0	0	0	0	0.138132	0.0077821	0	0.00389105	0.077821	0.00583658	0.0175097	0.301556	0	0	0.00389105	0	0	0
Uruguay_5	0	0	0	0	0.503891	0	0	0	0	0	0	0.120623	0.00389105	0	0	0.0525292	0	0.0311284	0.287938	0	0	0	0	0	0
Uruguay_6	0	0	0	0	0.494163	0	0	0	0	0	0	0.227626	0.0817121	0	0	0.0194553	0.00194553	0.0175097	0.142023	0	0	0.0155642	0	0	0
Uruguay_7	0	0	0	0	0.249027	0	0	0	0	0	0	0	0.0603113	0	0	0.0428016	0	0.0136187	0.614786	0	0	0.0194553	0	0	0
Uruguay_8	0	0	0	0	0.389105	0	0	0	0	0	0	0.0330739	0.0583658	0	0	0.0272374	0	0	0.476654	0	0	0.0155642	0	0	0
Uruguay_9	0	0	0	0	0.494163	0	0	0	0	0	0	0.0583658	0	0	0	0.0233463	0.0116732	0	0.394942	0	0	0.0175097	0	0	0
GZ_2	0	0	0.0131332	0	0.362101	0	0	0	0	0	0	0.103189	0	0	0.131332	0.148218	0	0.00750469	0.168856	0	0	0.065666	0	0	0
GZ_3	0	0	0.00562852	0	0.307692	0	0	0	0	0	0	0.065666	0.011257	0	0.242026	0.174484	0	0	0.161351	0	0	0.0318949	0	0	0
GZ_4	0	0	0	0	0.497186	0	0	0	0	0	0	0.0206379	0	0	0.0562852	0.0450281	0	0	0.377111	0	0.00375234	0	0	0	0
GZ_5	0	0	0.00187617	0	0.320826	0	0	0	0	0	0	0.0619137	0.011257	0	0.138837	0.0956848	0	0.011257	0.318949	0	0	0.0393996	0	0	0
GZ_6	0	0	0.00938086	0	0.305816	0	0	0	0	0	0	0.0318949	0	0	0.15197	0.148218	0	0	0.333959	0	0	0.0187617	0	0	0
GZ_7	0	0	0	0	0.324578	0	0	0	0	0	0	0.0168856	0.00750469	0	0.243902	0.0938086	0	0.00750469	0.266417	0	0	0.0393996	0	0	0
GZ_8	0	0	0	0	0.315197	0	0	0	0	0	0	0.0356473	0.0131332	0	0.0825516	0.0168856	0	0.0262664	0.510319	0	0	0	0	0	0
GZ_9	0	0	0	0	0.302064	0	0	0	0	0	0	0.0281426	0.0168856	0	0	0.0262664	0	0.0187617	0.592871	0	0	0.0150094	0	0	0
GZ_10	0	0	0	0	0.362101	0	0	0	0	0	0	0.0225141	0.0187617	0	0.0356473	0.0375235	0	0.00375234	0.5197	0	0	0	0	0	0
GZ_11	0	0	0.00375234	0	0.348968	0	0	0	0	0	0	0.0844278	0.00375234	0	0.0994371	0.0450281	0	0.00938086	0.405253	0	0	0	0	0	0
GZ_12	0	0	0.00187617	0	0.262664	0	0	0	0	0	0	0.0956848	0	0.00750469	0.123827	0.110694	0	0	0.339587	0	0	0.0581614	0	0	0
GZ_13	0	0	0	0	0.350844	0	0	0	0	0	0	0.0938086	0.00938086	0	0.108818	0.0844278	0.00187617	0.0168856	0.333959	0	0	0	0	0	0
GZ_14	0.0150094	0	0	0	0.288931	0	0	0	0	0	0	0.105066	0	0.00375234	0.0469043	0.131332	0	0.114447	0.0581614	0.0206379	0	0.206379	0	0	0.00938086
GZ_15	0.0168856	0	0.00562852	0	0.219512	0	0	0	0	0	0.00375234	0.105066	0	0.011257	0.0562852	0.0881801	0.0281426	0.0900563	0.0619137	0.0131332	0	0.290807	0	0	0.00938086
GZ_16	0.00375234	0	0.00750469	0	0.153846	0	0	0	0	0	0.00562852	0.125704	0	0	0.0694184	0.0787993	0.00187617	0.0844278	0.0262664	0.0262664	0	0.41651	0	0	0
GZ_17	0.0206379	0	0	0	0.393996	0.00375234	0	0	0	0	0	0.0168856	0	0	0.043152	0.0731707	0	0.0131332	0.0900563	0.0206379	0.00562852	0.309568	0	0	0.00938086
GZ_18	0.00187617	0	0	0	0.275797	0	0	0	0	0	0	0.0487805	0	0	0.0225141	0.0769231	0	0.054409	0.0694184	0.0225141	0	0.420263	0	0	0.00750469
JS_2	0	0	0	0	0.169524	0	0	0	0	0	0	0.0457143	0.0514286	0	0.047619	0.28	0	0.0590476	0.329524	0.00190476	0	0.0152381	0	0	0
JS_3	0	0	0	0	0.142857	0	0	0	0	0.00190476	0	0.0380952	0.144762	0	0.0514286	0.264762	0	0.0457143	0.300952	0	0	0.00952381	0	0	0
JS_4	0	0	0	0	0.137143	0	0	0	0	0	0	0.0285714	0.0457143	0	0.00952381	0.329524	0.00380952	0.186667	0.251429	0	0	0.00761905	0	0	0
ZJ_19	0	0	0	0	0.213333	0	0	0	0	0	0	0.0266667	0.121905	0	0.0590476	0.415238	0.00190476	0.0152381	0.11619	0	0	0.0304762	0	0	0
ZJ_20	0	0	0.00571429	0	0.241905	0	0	0	0	0	0	0.0209524	0.0819048	0	0.0609524	0.449524	0.00761905	0.0171429	0.0838095	0	0.00190476	0.0285714	0	0	0
ZJ_21	0	0	0	0	0.110476	0	0	0	0	0	0	0	0.0742857	0	0.0304762	0.56	0	0.0133333	0.0742857	0.00380952	0	0.133333	0	0	0
ZJ_22	0	0	0	0	0.175238	0	0	0	0	0	0	0	0.0971429	0	0.0247619	0.367619	0	0.00380952	0.207619	0	0	0.12381	0	0	0
LN_2	0	0	0	0	0.262857	0	0	0	0	0	0	0.087619	0.127619	0	0.0761905	0.285714	0	0.0857143	0.0609524	0	0	0.0133333	0	0	0
LN_3	0	0	0	0	0.287619	0	0	0	0	0	0	0.0419048	0.106667	0	0.0571429	0.274286	0	0.104762	0.110476	0	0	0.0171429	0	0	0
HN_4	0	0	0	0	0.35619	0	0.00761905	0	0	0	0	0.00761905	0.0990476	0	0.0647619	0.386667	0.00952381	0.0114286	0.0495238	0	0.00190476	0.00571429	0	0	0
HN_5	0	0	0	0	0.23619	0	0	0	0	0	0	0.0228571	0.0819048	0.00571429	0.0514286	0.542857	0.00380952	0.00190476	0.0266667	0	0	0.0266667	0	0	0
HN_6	0	0	0	0	0.192381	0	0	0	0	0	0.00380952	0.00952381	0.0609524	0.0133333	0.112381	0.457143	0.00380952	0	0.0190476	0	0.00190476	0.121905	0	0	0.00380952
HN_7	0	0	0	0	0.135238	0	0	0	0	0	0	0	0.00952381	0	0.0304762	0.712381	0	0	0	0	0	0.112381	0	0	0
HN_8	0	0	0	0	0.19619	0	0.00380952	0	0	0	0	0	0.0285714	0	0.0171429	0.630476	0	0	0	0	0	0.12381	0	0	0
LN_4	0	0	0	0	0.281905	0	0	0	0	0	0	0.0380952	0.0304762	0	0.0704762	0.409524	0	0.0438095	0.0666667	0	0	0.0590476	0	0	0
LN_5	0.00190476	0	0.00761905	0	0.198095	0	0	0	0	0	0	0.0304762	0.0380952	0	0.0838095	0.40381	0	0.072381	0.102857	0	0	0.0609524	0	0	0
LN_6	0	0	0.00761905	0	0.16381	0	0	0.00761905	0	0	0	0.0552381	0.0495238	0	0.08	0.321905	0.00761905	0.102857	0.173333	0	0	0.0304762	0	0	0
LN_7	0	0	0.00380952	0	0.194286	0	0	0.00761905	0.00571429	0	0	0.04	0.0552381	0	0.0495238	0.31619	0.00571429	0.0666667	0.188571	0	0	0.0647619	0.00190476	0	0
ZJ_23	0	0	0	0	0.154286	0	0	0	0	0	0	0.0952381	0.36	0	0.0647619	0.260952	0.00761905	0.0114286	0.0342857	0	0	0.0114286	0	0	0
ZJ_24	0	0	0	0	0.173333	0	0	0	0	0	0	0	0.217143	0	0.0457143	0.470476	0	0.0114286	0.0419048	0	0	0.04	0	0	0
ZJ_25	0	0	0	0	0.16	0	0	0	0	0	0	0	0.209524	0	0.0990476	0.434286	0	0.00952381	0.00952381	0	0	0.0780952	0	0	0
ZJ_26	0	0	0	0	0.27619	0	0	0	0.00380952	0	0	0	0.0933333	0	0.0666667	0.409524	0.00380952	0.00761905	0.072381	0	0	0.0666667	0	0	0
ZJ_27	0	0	0	0	0.0971429	0	0	0	0	0	0	0	0	0	0	0.681905	0	0	0.106667	0	0	0.114286	0	0	0
FJ_1	0	0	0	0	0.04	0	0	0	0	0	0	0.100952	0.337143	0	0.100952	0.291429	0.00380952	0.00571429	0.0761905	0	0	0.0438095	0	0	0
FJ_2	0	0	0	0	0.0552381	0	0	0	0	0	0	0	0.51619	0	0.0285714	0.142857	0	0.0247619	0.146667	0	0	0.0857143	0	0	0
FJ_3	0	0	0	0	0.110476	0	0	0	0	0	0	0.0685714	0.32	0	0.0285714	0.278095	0	0.0361905	0.131429	0	0	0.0266667	0	0	0
HB_33	0	0	0	0	0.219048	0	0	0	0	0	0	0.0209524	0.0571429	0	0.127619	0.220952	0.0247619	0.0552381	0.247619	0	0	0.0266667	0	0	0
HB_34	0	0	0.00190476	0	0.194286	0	0	0	0	0	0	0.0266667	0.08	0	0.104762	0.249524	0.0171429	0.12	0.179048	0	0	0.0247619	0	0	0.00190476
HB_35	0	0	0	0	0.238095	0	0	0	0	0	0	0.0552381	0.0838095	0	0.0838095	0.16	0.0114286	0.0780952	0.260952	0.00190476	0	0.0266667	0	0	0
JX_23	0	0	0	0	0.468992	0	0	0	0	0	0	0.00581395	0	0	0.0135659	0.0213178	0.00387597	0.0155039	0.215116	0	0	0.255814	0	0	0
JX_24	0	0	0	0	0.614341	0	0	0	0	0	0	0.0213178	0.0135659	0	0.0445736	0.0213178	0.0387597	0.0562016	0.100775	0	0.00775194	0.0813953	0	0	0
JX_25	0	0	0	0	0.488372	0	0	0	0	0	0	0.00581395	0	0	0	0	0.00968992	0	0.443798	0	0	0.0523256	0	0	0
JX_26	0	0	0	0	0.843023	0	0	0	0	0	0	0.0155039	0.00775194	0	0.0193798	0.00581395	0.00387597	0.00968992	0.0639535	0	0	0.0310078	0	0	0
JX_27	0	0.00193798	0.0116279	0	0.577519	0	0	0	0	0	0	0.0135659	0.00581395	0.00387597	0.131783	0.0406977	0.0193798	0.0116279	0.0116279	0	0	0.168605	0	0	0.00193798
JX_28	0	0	0	0	0.802326	0	0	0	0	0	0	0.0116279	0	0	0.0232558	0.00387597	0	0.0135659	0.0562016	0	0	0.0891473	0	0	0
JX_29	0	0	0	0	0.891473	0	0	0	0	0	0	0.0135659	0	0	0.0135659	0.00968992	0.00581395	0.00775194	0.0465116	0	0	0.0116279	0	0	0
JX_30	0	0	0.0155039	0	0.633721	0	0	0	0	0	0	0.00581395	0	0.00387597	0.0639535	0.0271318	0.00968992	0.0387597	0.0968992	0	0	0.104651	0	0	0
JX_31	0	0	0.00775194	0	0.358527	0	0	0	0	0	0	0.00193798	0	0	0.0155039	0.0968992	0	0.00775194	0.0968992	0	0	0.414729	0	0	0
JX_32	0	0	0.0135659	0	0.54845	0	0	0	0	0	0	0.0213178	0	0	0.00581395	0.0910853	0.00968992	0.0639535	0.0406977	0	0	0.197674	0	0	0.00775194
JX_33	0	0	0	0	0.680233	0	0	0	0	0	0	0.00968992	0	0	0.0232558	0.0348837	0.00387597	0.0368217	0.104651	0	0	0.106589	0	0	0
JX_34	0	0.00387597	0	0	0.629845	0	0	0	0	0	0	0.0135659	0	0.00387597	0.102713	0.0135659	0	0.0251938	0.00387597	0	0	0.20155	0	0	0.00193798
JX_35	0	0	0	0	0.52907	0	0	0	0	0	0	0	0	0	0.0290698	0.21124	0	0.00387597	0.118217	0	0	0.108527	0	0	0
JX_36	0	0.00193798	0.00193798	0	0.689922	0	0	0	0	0.00193798	0	0.0251938	0.00581395	0	0.0174419	0.0135659	0.00775194	0.0271318	0.0620155	0	0	0.145349	0	0	0
JX_37	0	0	0.00193798	0	0.166667	0	0	0	0	0	0	0	0.00387597	0	0.00387597	0.488372	0.0155039	0.0290698	0.182171	0	0	0.108527	0	0	0
JX_38	0	0	0	0	0.120155	0	0	0	0	0.00387597	0	0.00387597	0	0	0.00387597	0.812016	0.00193798	0.00387597	0.00968992	0	0	0.0406977	0	0	0
JX_39	0	0	0	0	0.189922	0	0	0	0	0	0	0.00968992	0.00581395	0	0.00968992	0.591085	0.00775194	0	0.114341	0	0.00193798	0.0697674	0	0	0
JX_40	0	0	0	0	0.0193798	0	0	0	0	0	0	0	0	0	0	0.775194	0.00581395	0.0310078	0.0465116	0	0.00193798	0.120155	0	0	0
JX_41	0	0	0	0	0.0717054	0	0	0	0	0	0	0	0.00193798	0	0.00193798	0.449612	0	0.00775194	0.0717054	0	0	0.395349	0	0	0
JX_42	0	0	0	0	0.129845	0	0	0	0	0	0	0.00581395	0	0	0.0174419	0.544574	0.00968992	0.0135659	0.114341	0	0	0.164729	0	0	0
JX_43	0	0	0.0116279	0	0.52907	0	0	0	0	0	0	0	0	0	0.0852713	0.143411	0.00581395	0.0174419	0.0310078	0	0.00968992	0.166667	0	0	0
JX_44	0	0	0	0	0.217054	0	0	0	0	0	0	0.00968992	0	0	0.0135659	0.222868	0.0271318	0.0465116	0.172481	0	0	0.290698	0	0	0
JX_45	0	0	0	0	0.100775	0	0	0	0	0.00193798	0	0.00193798	0.00968992	0	0	0.244186	0	0.00968992	0.401163	0	0	0.23062	0	0	0
JX_46	0	0	0	0	0.135659	0	0	0	0	0	0	0	0.00193798	0	0	0.412791	0	0	0.0910853	0	0	0.358527	0	0	0
JX_47	0	0.00387597	0.00193798	0	0.248062	0	0	0	0	0	0	0.00193798	0.00581395	0	0.0348837	0.401163	0.00581395	0.0135659	0.0135659	0	0	0.26938	0	0	0
JX_48	0	0	0	0	0.0639535	0	0	0	0	0	0	0	0.00968992	0	0	0.775194	0.00387597	0.00387597	0.0775194	0	0	0.0658915	0	0	0
JX_49	0	0	0	0	0.193798	0	0	0	0	0	0	0.00387597	0.00193798	0	0.0116279	0.635659	0.0135659	0.0116279	0.0465116	0	0	0.0813953	0	0	0
JX_50	0	0	0	0	0.164729	0	0	0	0	0	0	0	0	0	0	0.463178	0.0213178	0.00775194	0.139535	0	0	0.203488	0	0	0
JX_51	0	0	0	0	0.281008	0	0	0	0	0	0	0.00968992	0	0	0.0251938	0.46124	0.0135659	0.00193798	0.0445736	0.00968992	0	0.153101	0	0	0
JX_52	0	0	0	0	0.182171	0	0	0	0	0	0	0.00581395	0	0	0.00581395	0.532946	0.0116279	0.00193798	0.0503876	0	0	0.209302	0	0	0
JX_53	0	0	0	0	0.166667	0	0	0	0	0	0	0	0	0.00387597	0.00581395	0.455426	0	0.0155039	0.0213178	0	0	0.321705	0	0	0.00968992
JX_54	0	0	0	0	0.0775194	0	0	0	0	0	0	0	0	0	0.0116279	0.55814	0.00775194	0.0135659	0.0348837	0	0	0.296512	0	0	0
SH_1	0	0.000839731	0	0	0.31118	0	0.00167946	0	0	0	0.00443858	0.0579415	0.327735	0	0.0524232	0.106046	0.000359885	0.113844	0.0205134	0	0.000479846	0.000119962	0	0	0.00239923
SH_2	0	0.000479846	0	0	0.18798	0	0.00107965	0	0	0	0	0.0543426	0.246641	0	0.15763	0.210413	0.000359885	0.109645	0.0231526	0	0	0	0	0	0.00827735
SH_3	0	0	0	0	0.352207	0	0.00119962	0	0	0	0	0.0349088	0.164347	0	0.0886516	0.143234	0	0.126919	0.047025	0	0	0	0	0	0.0415067
SH_4	0	0.000359885	0	0	0.365403	0	0	0	0	0	0.000959693	0.0279511	0.142394	0	0.102447	0.158349	0.0015595	0.139395	0.0389875	0	0	0	0	0	0.0221929
SH_5	0	0.000359885	0	0	0.289467	0.000479846	0.00143954	0	0.00239923	0.000239923	0.00143954	0.0317898	0.196137	0	0.0412668	0.0900912	0.0134357	0.28095	0.047025	0	0	0	0	0	0.00347889
SH_6	0	0	0	0	0.00707773	0	0.003119	0	0.000479846	0	0	0.0590211	0.347169	0	0.165787	0.12356	0.00863724	0.232965	0.0422265	0	0	0	0	0	0.00995681
SH_7	0	0	0	0	0.012476	0	0.00251919	0	0	0	0	0.0539827	0.40583	0	0.135197	0.0382678	0.00359885	0.266795	0.0478647	0	0	0	0	0	0.0334693
SH_8	0	0	0	0	0.209573	0	0.00131958	0	0	0.000119962	0	0.0759357	0.252159	0	0.114443	0.0946497	0.00119962	0.160389	0.056142	0	0	0	0	0	0.0340691
SH_9	0	0	0	0	0.214012	0	0.00419866	0	0	0	0.00143954	0.0551823	0.266915	0	0.177063	0.176943	0	0.0514635	0.0333493	0	0	0	0	0	0.0194338
SH_10	0	0	0	0	0.294026	0	0.000479846	0	0	0	0.000239923	0.0630998	0.28131	0	0.0974088	0.120921	0.00107965	0.0808541	0.0383877	0	0	0	0	0	0.0221929
SH_11	0	0	0	0	0.109405	0	0.00251919	0	0	0	0	0.0537428	0.363604	0	0.169986	0.176943	0.000479846	0.0876919	0.0269914	0	0	0	0	0	0.00863724

## Sheet: Table.S3
Table. S3: The relative abundance of bathyarchaeotal subgroups in samples for bathyarchaeotal community structure analysis.
Sample	Bathy_RA	Bathy-1	Bathy-3	Bathy-6	Bathy-8	Bathy-10	Bathy-11	Bathy-13	Bathy-14	Bathy-15	Bathy-17	Bathy-18	Bathy-5a	Bathy-5b	Bathy-5bb	Other
Korea_1	84.0909	0.4158	0	66.8399	3.43035	0	0	0	0	0	0.2079	0	0	29.106	0	0
Korea_2	83.3916	0.314465	0	67.8197	7.86164	0	0	0	0	0	0.104822	0	0	23.8994	0	0
Korea_3	73.8636	1.18343	0	85.5621	2.48521	0	0.118343	0	0	0	0.591716	0	0	10.0592	0	0
Korea_4	92.1329	0	0	70.019	9.39279	0	0	0	0	0	0	0	0	20.5882	0	0
Korea_5	82.2552	0.743889	0	66.0999	2.76302	0	0.31881	0	0	0	0.63762	0	0	29.4368	0	0
Korea_6	90.7343	0	0	80.3468	4.72062	0	0	0	0	0	0	0	0	14.9326	0	0
Korea_7	69.2308	0.631313	0	69.3182	2.77778	0	0	0	0	0	1.13636	0.252525	0	25.8838	0	0
Korea_8	71.3287	0.122549	0	71.8137	5.14706	0	0	0	0	0	0.735294	0	0	22.1814	0	0
Korea_9	79.8951	0.218818	0	88.4026	1.2035	0	0	0	0	0	0.437637	0	0	9.73742	0	0
Korea_10	73.6014	0.356295	0	65.3207	6.7696	0	0	0	0	0	1.66271	0	0	25.8907	0	0
Korea_11	82.3427	0.424628	0	77.8132	3.82166	0	0.106157	0	0	0	1.80467	0	0	16.0297	0	0
Mozambique_9	13.0268	0	0	95.5882	0	0	0	0	0	4.41176	0	0	0	0	0	0
Mozambique_10	10.728	0	0	96.4286	0	0	0	0	0	3.57143	0	0	0	0	0	0
Mozambique_11	11.3027	0	0	96.6102	0	0	0	0	0	3.38983	0	0	0	0	0	0
Brazil_1	45.7565	0	0	98.3871	0	0	0	0	0	0	1.6129	0	0	0	0	0
India_1	46.8927	0	0	61.0442	0	0	8.43373	0	0	24.0964	0.401606	0	0	0	6.0241	0
India_2	8.09793	0	0	79.0698	0	0	0	0	0	0	18.6047	0	0	0	2.32558	0
India_3	58.0038	0	0	79.8701	0	0	10.7143	0	0	0	3.57143	0	0	0	4.87013	0.974026
India_4	25.4237	0	0	76.2963	0	0	3.7037	0	0	15.5556	1.48148	1.48148	0	0	1.48148	0
India_5	24.2938	0	0	74.4186	0	0	0.775194	0.775194	0	3.87597	0.775194	10.8527	0	0	8.52713	0
India_6	25.2354	0	0	65.6716	0	0	2.23881	0	0	4.47761	1.49254	11.194	0	0	11.9403	2.98507
India_7	19.9623	0	0	74.5283	0	0	3.77358	0	0	0	1.88679	10.3774	0	0	9.43396	0
India_8	27.307	0	0	57.2414	0	0	6.2069	0	0	0	3.44828	16.5517	0	0	15.1724	1.37931
India_9	27.4953	0	0	69.863	0	0	7.53425	0.684932	0	5.47945	0.684932	4.10959	0	0	11.6438	0
India_10	22.9755	0	0	74.5902	0	0	3.27869	0	0	0	9.01639	7.37705	0	0	5.7377	0
India_11	26.3653	0	0	74.2857	0	0	5	0	0	0	4.28571	5.71429	0	0	9.28571	1.42857
India_12	16.5725	0	0	78.4091	0	0	6.81818	0	0	0	6.81818	2.27273	0	0	5.68182	0
India_13	29.9435	0	0	64.7799	0	0	3.14465	1.25786	0	10.0629	1.25786	6.28931	0	0	11.3208	1.88679
India_14	23.3522	0	0	76.6129	0	0	6.45161	1.6129	0	2.41935	0.806452	0.806452	0	0	8.87097	2.41935
India_15	26.742	0	0	79.5775	0	0	1.40845	0.704225	0	3.52113	0.704225	0.704225	0	0	11.2676	2.11268
India_16	40.3013	0	0	85.514	0	0	0	0	0	13.5514	0.934579	0	0	0	0	0
Italy_1	52.7641	0	0	100	0	0	0	0	0	0	0	0	0	0	0	0
Italy_2	46.1007	0	0	100	0	0	0	0	0	0	0	0	0	0	0	0
Italy_3	45.5577	0	0	100	0	0	0	0	0	0	0	0	0	0	0	0
Italy_4	52.5173	0	0	100	0	0	0	0	0	0	0	0	0	0	0	0
Italy_5	33.5637	0	0	100	0	0	0	0	0	0	0	0	0	0	0	0
Italy_6	34.847	0	0	100	0	0	0	0	0	0	0	0	0	0	0	0
Italy_7	22.5074	0	0	100	0	0	0	0	0	0	0	0	0	0	0	0
Italy_8	3.06022	0	0	100	0	0	0	0	0	0	0	0	0	0	0	0
Italy_10	51.5301	0	0	100	0	0	0	0	0	0	0	0	0	0	0	0
Italy_12	5.08391	0	0	100	0	0	0	0	0	0	0	0	0	0	0	0
Italy_13	44.8174	0	0	97.7974	0	0	0	0	0	2.20264	0	0	0	0	0	0
HLJ_1	72.8119	0	0	99.2327	0	0	0	0	0	0.767263	0	0	0	0	0	0
HB_1	62.9423	0	0	99.4083	0	0	0	0	0	0.591716	0	0	0	0	0	0
HN_1	90.5028	0	0	100	0	0	0	0	0	0	0	0	0	0	0	0
HB_2	35.7542	0	0	100	0	0	0	0	0	0	0	0	0	0	0	0
HB_3	88.6406	0	0	98.7395	0	0	0	0	0	0	0	0	0	1.2605	0	0
ZJ_1	71.1359	0	0	97.1204	0	0	0	0	0	0	0.78534	0	0	2.09424	0	0
YN_1	55.4935	0	0	96.9799	0	0	0	0	0	0	1.34228	0	0	1.67785	0	0
YN_2	72.067	0	0	81.6537	0	1.03359	5.42636	0	0	2.32558	0	1.55039	0	8.01034	0	0
HN_2	38.8158	0	0	97.8814	0	0	0	0	0	0	2.11864	0	0	0	0	0
Korea_12	32.7138	0	0	96.7953	0	0	0.764749	0	0	1.78441	0.145666	0	0	0	0.509832	0
Korea_13	26.2807	0	0	97.6428	0	0	0.453309	0	0	1.1786	0.271985	0	0	0	0.453309	0
Korea_14	33.1665	0	0	99.3894	0	0	0	0	0	0.395115	0.215517	0	0	0	0	0
Korea_15	26.4355	0	0	96.7553	0	0	0.135196	0	0	2.65886	0.225327	0	0	0	0.225327	0
Korea_16	35.7756	0	0	96.0373	0	0	0	0	0	3.5298	0.4329	0	0	0	0	0
Korea_17	37.3719	0	0	96.4935	0	0	0.159388	0	0	2.64584	0.669429	0.0318776	0	0	0	0
Korea_18	35.4777	0	0	97.2465	0	0	0	0	0	2.01478	0.738751	0	0	0	0	0
Korea_19	36.5976	0	0	96.875	0	0	0	0	0	2.44141	0.683594	0	0	0	0	0
Korea_20	37.8961	0	0	95.0959	0	0	0.408677	0	0	3.61522	0.817353	0.0628733	0	0	0	0
Korea_21	39.0398	0	0	96.3076	0	0	0.42722	0	0	2.5328	0.732377	0	0	0	0	0
Korea_22	43.0665	0	0	94.9101	0	0	0.414938	0	0	3.67911	0.995851	0	0	0	0	0
Korea_23	43.1856	0	0	94.5103	0	0	0.22069	0.0275862	0	4.35862	0.634483	0.165517	0	0	0.0827586	0
Korea_24	36.6214	0	0	94.8276	0	0	0	0.0975927	0	3.96877	1.10605	0	0	0	0	0
Korea_25	37.9319	0	0	96.0113	0	0	0.219849	0	0	2.70101	1.06784	0	0	0	0	0
Korea_26	59.0303	0	0	94.894	0	0	0	0	0	3.08779	0.9889	0	0	0	1.02926	0
Korea_27	63.5811	0	0	96.4025	0	0	0.149897	0.0936856	0	2.15477	0.693273	0	0	0	0.505902	0
Korea_28	58.5299	0	0	97.5779	0	0	0	0.0814166	0	1.99471	0.346021	0	0	0	0	0
Korea_29	54.4437	0	0	96.4551	0	0	0.196937	0.0656455	0	2.51641	0.503282	0	0	0	0.262582	0
Korea_30	34.1553	0	0	96.233	0	0	0	0.0697593	0	3.03453	0.662714	0	0	0	0	0
Korea_31	34.2387	0	0	95.4071	0	0	0	0	0	3.86221	0.730689	0	0	0	0	0
Korea_32	45.0203	0	0	94.6017	0	0	0.423392	0	0	4.3927	0.582165	0	0	0	0	0
Korea_33	43.817	0	0	94.9429	0	0	0	0	0	4.73083	0.326264	0	0	0	0	0
Korea_34	43.9481	0	0	85.3077	0	0	0.731906	0.56926	0	6.66847	4.12036	0.460829	0	0	2.1415	0
Korea_35	49.0589	0	0	88.1739	0	0	0.582807	0	0	7.1151	4.12822	0	0	0	0	0
Korea_36	41.7322	0	0	97.0311	0	0	0	0	0	2.65487	0.314017	0	0	0	0	0
Korea_37	43.5787	0	0	96.5282	0	0	0	0	0	3.08912	0.382723	0	0	0	0	0
Korea_38	49.1065	0	0	96.6036	0	0	0	0	0	2.59583	0.800582	0	0	0	0	0
Korea_39	44.3412	0	0	95.4594	0	0	0	0	0	4.03009	0.510478	0	0	0	0	0
Korea_40	39.0517	0	0	95.6681	0	0	0	0	0	3.72178	0.610128	0	0	0	0	0
Korea_41	38.5275	0	0	96.0421	0	0	0	0	0	3.33952	0.618429	0	0	0	0	0
GX_1	55.6738	0	0	77.0701	0	0	5.09554	0	0	10.1911	2.54777	2.54777	0	0	2.54777	0
GX_2	47.1631	0	0	86.4662	0	0	0	0	0	5.6391	0.75188	1.8797	0	0	5.26316	0
GX_3	50.8865	0	0	80.8362	0	0	4.18118	0	0	5.92334	1.39373	5.57491	0	0	2.09059	0
GX_4	54.078	0	0	87.2131	0	0	1.96721	0	0	5.57377	0	2.62295	0	0	2.62295	0
GX_5	60.2837	0	0	83.2353	0	0	2.64706	0	0	6.76471	2.05882	0	0	0	5.29412	0
GX_6	49.1135	0	0	88.0866	0	0	0	0	0	10.8303	1.08303	0	0	0	0	0
GX_7	40.4255	0	0	82.8947	0	0	5.26316	0	0	10.0877	0	1.75439	0	0	0	0
GX_8	63.2979	0	0	95.7983	0	0	1.40056	0	0	0	1.12045	0	0	0	1.68067	0
GX_9	50.1773	0	0	84.8057	0	0	3.88693	0	0	9.54064	1.76678	0	0	0	0	0
GX_10	53.0142	0	0	92.9766	0	0	0	0	0	4.34783	0.668896	0	0	0	2.00669	0
GX_11	45.7447	0	0	86.4341	0	0	2.71318	0	0	4.26357	0	0	0	0	6.58915	0
GX_12	56.2057	0	0	92.7445	0	0	0.946372	0	0	6.30915	0	0	0	0	0	0
GX_13	65.9574	0	0	89.7849	0	0	2.68817	0	0	4.30108	0.806452	0	0	0	2.41935	0
GX_14	46.0993	0	0	98.0769	0	0	1.15385	0	0	0.769231	0	0	0	0	0	0
GX_15	47.8723	0	0	90.7407	0	0	2.96296	0	0	4.81481	1.48148	0	0	0	0	0
GX_16	54.078	0	0	93.7705	0	0	0	0	0	3.93443	0	0	0	0	2.29508	0
JX_1	32.1131	0	0	79.7927	0	0	0	0	0	1.03627	0	0	0	0	19.171	0
JX_2	45.2579	0	0	81.9853	0	0	2.57353	0	0	1.83824	1.10294	0	0	0	12.1324	0.367647
JX_3	37.2712	0	0	89.2857	0	0	0	0	0	2.67857	0	0	0	0	8.03571	0
JX_4	23.7937	2.0979	0	85.3147	0	0	0	0	0	1.3986	0.699301	0	0	0	10.4895	0
JX_5	24.2928	0	0	87.6712	0	0	1.36986	0	0	2.05479	2.05479	0	0	0	6.84932	0
JX_6	26.1231	0	0	86.6242	0	0	0	0	0	3.82166	0	0	0	0	9.55414	0
JX_7	26.9551	0	0	92.5926	0	0	0	0	0	3.08642	0	0	0	0	4.32099	0
JX_8	13.6439	0	0	84.1463	0	0	0	0	0	7.31707	0	0	0	0	8.53659	0
JX_9	25.4576	0	0	83.6601	0	0	0	0	0	3.26797	0	0	0	0	13.0719	0
JX_10	31.9468	0	0	90.625	0	0	0.520833	0	0	0	0	0	0	0	8.85417	0
JX_11	20.6323	0	0	81.4516	0	0	0	0	0	0	0	0	0	0	18.5484	0
JX_12	15.9734	0	0	94.7917	0	0	0	0	0	1.04167	2.08333	0	0	0	0	2.08333
JX_13	25.7903	0	0	83.2258	0	0	0	0	0	2.58065	0	0	0	0	14.1935	0
JX_14	33.6106	0	0	83.1683	0	0	2.47525	0	0	2.9703	3.46535	0	0	0	7.92079	0
JX_15	40.0998	0	0	73.029	0	0	4.14938	0	0	3.73444	0.829876	0	0	0	18.2573	0
JX_16	35.6073	0	0	84.1121	0	0	0	0	0	5.14019	0	0	0	0	10.7477	0
JX_17	46.9218	0	0	84.3972	0	0	1.77305	0	0	4.96454	1.06383	0	0	0	7.80142	0
JX_18	26.2895	0	0	84.8101	0	0	5.6962	0	0	6.96203	2.53165	0	0	0	0	0
JX_19	38.2696	0.869565	0	82.6087	0	0	0	0	0	3.91304	0	0	0	0	12.6087	0
JX_20	35.6073	0	0	84.5794	0	0	0	0	0	1.40187	2.33645	0	0	0	11.6822	0
JX_21	34.7754	0	0	82.2967	0	0	0	0	0	3.34928	0	0.956938	0	0	13.3971	0
Italy_14	46.988	0	0	98.1515	0	0	0	0	0	1.81872	0.0298151	0	0	0	0	0
Italy_15	33.6089	0	0	98.291	0	0	0	0	0	1.70905	0	0	0	0	0	0
Italy_16	28.4253	0	0	97.8807	0	0	0	0	0	1.97141	0.147856	0	0	0	0	0
Italy_17	29.9384	0	0	96.9584	0	0	0	0	0	2.90126	0.140384	0	0	0	0	0
Italy_18	35.6963	0	0	97.606	0	0	0	0	0	2.15856	0.0392465	0.196232	0	0	0	0
Italy_19	38.5122	0	0	97.5991	0	0	0	0	0	2.18261	0.218261	0	0	0	0	0
Italy_20	33.875	0	0	97.0637	0	0	0	0	0	2.93631	0	0	0	0	0	0
Italy_21	38.4421	0	0	96.7566	0	0	0	0	0	3.24344	0	0	0	0	0	0
Italy_22	21.1264	0	0	97.6127	0	0	0	0	0	2.38727	0	0	0	0	0	0
Italy_23	31.9557	0	0	98.5971	0	0	0	0	0	1.40289	0	0	0	0	0	0
Italy_24	43.0373	0	0	98.3724	0	0	0	0	0	1.43229	0.195312	0	0	0	0	0
Italy_25	26.7862	0	0	98.5356	0	0	0	0	0	1.46444	0	0	0	0	0	0
Italy_26	28.9857	0	0	97.4867	0	0	0	0	0	2.51329	0	0	0	0	0	0
Italy_27	29.7702	0	0	95.9529	0	0	0	0	0	4.04706	0	0	0	0	0	0
Italy_28	36.9992	0	0	95.532	0	0	0	0	0	4.468	0	0	0	0	0	0
Italy_29	35.4861	0	0	98.3814	0	0	0	0	0	1.61863	0	0	0	0	0	0
Italy_30	35.0238	0	0	98.6	0	0	0	0	0	1.4	0	0	0	0	0	0
Italy_31	28.9297	0	0	95.109	0	0	0	0	0	4.89104	0	0	0	0	0	0
Italy_32	37.8397	0	0	98.9263	0	0	0	0	0	1.07368	0	0	0	0	0	0
Italy_33	35.7663	0	0	97.9632	0	0	0	0	0	2.03682	0	0	0	0	0	0
Italy_34	26.8002	0	0	97.8568	0	0	0	0	0	2.14323	0	0	0	0	0	0
Italy_35	43.5416	0	0	97.7799	0	0	0	0	0	2.22008	0	0	0	0	0	0
Italy_36	40.5856	0	0	97.4802	0	0	0	0	0	2.34726	0.172592	0	0	0	0	0
Italy_37	42.3088	0	0	98.4106	0	0	0	0	0	1.5894	0	0	0	0	0	0
Italy_38	35.3881	0	0	97.7039	0	0	0	0	0	2.019	0.23753	0.0395883	0	0	0	0
Italy_39	39.0305	0	0	99.3898	0	0	0	0	0	0.610194	0	0	0	0	0	0
Italy_40	24.6287	0	0	98.8055	0	0	0	0	0	1.19454	0	0	0	0	0	0
Italy_41	41.132	0	0	97.9223	0	0	0	0	0	1.90736	0.1703	0	0	0	0	0
Italy_42	34.0151	0	0	96.6227	0	0	0	0	0	3.25371	0.123558	0	0	0	0	0
Italy_43	35.9905	0	0	98.2483	0	0	0	0	0	1.75165	0	0	0	0	0	0
Italy_44	39.2547	0	0	96.8594	0	0	0	0	0	3.06924	0.0713776	0	0	0	0	0
Italy_45	41.3841	0	0	97.6303	0	0	0	0	0	2.36967	0	0	0	0	0	0
Italy_46	42.9532	0	0	97.2277	0	0	0	0	0	2.77234	0	0	0	0	0	0
Italy_47	43.9199	0	0	96.1722	0	0	0	0	0	3.70016	0.127592	0	0	0	0	0
Italy_48	32.1098	0	0	98.0366	0	0	0	0	0	1.96335	0	0	0	0	0	0
Italy_49	37.4475	0	0	95.9596	0	0	0	0	0	3.85335	0.187056	0	0	0	0	0
Italy_50	44.5643	0	0	97.7366	0	0	0	0	0	2.26344	0	0	0	0	0	0
Italy_51	36.0605	0	0	96.8143	0	0	0	0	0	3.1857	0	0	0	0	0	0
Italy_52	36.6489	0	0	96.3685	0	0	0	0	0	3.6315	0	0	0	0	0	0
Italy_53	39.1706	0	0	95.8512	0	0	0	0	0	4.11302	0.0357654	0	0	0	0	0
Italy_54	44.8165	0	0	96.1863	0	0	0	0	0	3.71991	0.0937793	0	0	0	0	0
Italy_55	35.262	0	0	96.1462	0	0	0	0	0	3.85379	0	0	0	0	0	0
Italy_56	37.1252	0	0	96.4906	0	0	0	0	0	3.4717	0.0377358	0	0	0	0	0
Italy_57	35.8644	0	0	98.4375	0	0	0	0	0	1.5625	0	0	0	0	0	0
Italy_58	32.0538	0	0	97.6399	0	0	0	0	0	2.36014	0	0	0	0	0	0
Italy_59	39.1006	0	0	97.7786	0	0	0	0	0	2.22143	0	0	0	0	0	0
Italy_60	40.5856	0	0	96.6517	0	0	0	0	0	3.34829	0	0	0	0	0	0
Italy_61	40.9919	0	0	97.7102	0	0	0	0	0	2.11893	0.170882	0	0	0	0	0
Philippines_1	10.1147	0	0	100	0	0	0	0	0	0	0	0	0	0	0	0
Philippines_2	12.0959	0	0	93.9655	0	0	0	0	0	4.31034	1.72414	0	0	0	0	0
Philippines_3	20.2294	0	0	100	0	0	0	0	0	0	0	0	0	0	0	0
Philippines_4	12.513	0	0	97.5	0	0	0	0	0	0	2.5	0	0	0	0	0
Philippines_5	5.52659	0	0	98.1132	0	0	0	0	0	0	1.88679	0	0	0	0	0
Philippines_6	8.13347	0	0	100	0	0	0	0	0	0	0	0	0	0	0	0
Philippines_7	9.59333	0	0	93.4783	1.08696	0	0	0	0	0	5.43478	0	0	0	0	0
Philippines_8	21.3764	0	0	100	0	0	0	0	0	0	0	0	0	0	0	0
Philippines_9	13.8686	0	0	93.985	3.00752	0	0	0	0	3.00752	0	0	0	0	0	0
Philippines_10	16.9969	0	0	99.3865	0	0	0	0	0	0	0.613497	0	0	0	0	0
Philippines_11	13.8686	0	0	94.7368	0	0	0	0	0	0	5.26316	0	0	0	0	0
ZJ_13	72.6755	0	0	100	0	0	0	0	0	0	0	0	0	0	0	0
ZJ_14	58.0645	0	0	100	0	0	0	0	0	0	0	0	0	0	0	0
ZJ_15	74.9526	0	0	100	0	0	0	0	0	0	0	0	0	0	0	0
ZJ_16	60.5313	0	0	95.9248	0	0	0	0	0	3.1348	0.940439	0	0	0	0	0
ZJ_17	53.1309	0	0	100	0	0	0	0	0	0	0	0	0	0	0	0
GZ_1	30.0692	0	0	82.8947	0	0	0	0	0	0.657895	0.328947	1.97368	0	1.31579	12.8289	0
YN3	20.5737	0	0	93.75	0	0	0	0	0	6.25	0	0	0	0	0	0
JX_22	21.2661	0	0	95.3488	0	0	0	0	0	4.65116	0	0	0	0	0	0
HLJ_2	9.99011	0	0	100	0	0	0	0	0	0	0	0	0	0	0	0
HLJ_3	17.5074	0	0	88.1356	0	0	0.564972	0	0	5.08475	1.12994	1.12994	0	0	3.9548	0
ZJ_18	51.2364	0	0	86.6795	0	0	0.579151	0	0	7.14286	0.579151	0	0	0	5.01931	0
SD_1	5.73689	0	0	98.2759	0	0	0	0	0	1.72414	0	0	0	0	0	0
HaiN_1	5.24233	0	0	100	0	0	0	0	0	0	0	0	0	0	0	0
JS_1	9.00099	0	0	96.7033	0	0	0	0	0	3.2967	0	0	0	0	0	0
LN_1	27.4975	0	0	96.0432	0	0	0	0	0	3.95683	0	0	0	0	0	0
HLJ_4	38.0811	0	0	96.6234	0	0	0	0	0	3.11688	0.25974	0	0	0	0	0
HN_3	26.1128	0	0	100	0	0	0	0	0	0	0	0	0	0	0	0
GD_1	50.9397	0	0	86.2136	0.38835	0	9.51456	0	0	2.71845	0	0	0	0	1.16505	0
AH_1	63.8462	0	0	92.7711	0	0	0	0	0	5.16351	2.0654	0	0	0	0	0
AH_2	39.7802	0	0	95.3039	0	0	0	0	0	4.69613	0	0	0	0	0	0
AH_3	43.956	0	0	100	0	0	0	0	0	0	0	0	0	0	0	0
AH_4	65.3846	0	0	95.1261	0	0	1.34454	0	0	1.84874	0	0	0	1.68067	0	0
Korea_42	51.7509	0	0.865052	96.0015	0	0	0	0	0	0	3.13341	0	0	0	0	0
korea_43	41.8623	0	1.06939	95.9601	0	0	0	0.16635	0	0	2.6616	0	0	0	0.142586	0
Uruguay_1	49.8054	0	0	100	0	0	0	0	0	0	0	0	0	0	0	0
Uruguay_2	41.6342	0	0	100	0	0	0	0	0	0	0	0	0	0	0	0
Uruguay_3	42.9961	0	0	100	0	0	0	0	0	0	0	0	0	0	0	0
Uruguay_4	47.0817	0	0	100	0	0	0	0	0	0	0	0	0	0	0	0
Uruguay_5	53.1128	0	0	98.5348	0	0	0	0	0	1.4652	0	0	0	0	0	0
Uruguay_6	50.5837	0	0	100	0	0	0	0	0	0	0	0	0	0	0	0
Uruguay_7	26.6537	0	0	100	0	0	0	0	0	0	0	0	0	0	0	0
Uruguay_8	39.4942	0	0	100	0	0	0	0	0	0	0	0	0	0	0	0
Uruguay_9	50.1946	0	0	100	0	0	0	0	0	0	0	0	0	0	0	0
GZ_2	36.3977	0	0	93.299	0	0	0	0	0	6.70103	0	0	0	0	0	0
GZ_3	31.1445	0	0	90.3614	0	0	0	1.20482	0	8.43373	0	0	0	0	0	0
GZ_4	48.2176	0	0	91.8288	0	0	1.16732	0	0	7.00389	0	0	0	0	0	0
GZ_5	27.0169	0	0	92.3611	0	0	0	0	0	7.63889	0	0	0	0	0	0
GZ_6	30.394	0	0	90.1235	0	0	0	0	0	8.02469	1.85185	0	0	0	0	0
GZ_7	30.9568	0	0	83.0303	0	0	0	0	0	16.9697	0	0	0	0	0	0
GZ_8	31.1445	0	0	83.1325	0	0	0	0	0	16.8675	0	0	0	0	0	0
GZ_9	30.2064	0	0	80.7453	0	0	0	0	0	19.2547	0	0	0	0	0	0
GZ_10	36.773	0	0	82.6531	0	0	0	0	0	15.3061	2.04082	0	0	0	0	0
GZ_11	33.3959	0	0	87.6404	0	0	0	0	0	12.3596	0	0	0	0	0	0
GZ_12	27.2045	0	0	86.2069	0	0	0	0	0	13.7931	0	0	0	0	0	0
GZ_13	29.8311	0	0	82.3899	0	0	0	3.14465	0	13.2075	1.25786	0	0	0	0	0
GZ_14	31.5197	0	0	75.5952	0	4.7619	1.78571	0	0	6.54762	1.19048	0	0	0	10.119	0
GZ_15	21.0131	0	0	93.75	0	4.46429	0	0	0	1.78571	0	0	0	0	0	0
GZ_16	15.5722	0	0	96.3855	0	0	2.40964	0	0	1.20482	0	0	0	0	0	0
GZ_17	40.3377	0	0	97.2093	0	2.7907	0	0	0	0	0	0	0	0	0	0
GZ_18	28.1426	0	0	94.6667	0	0	0	0	0	5.33333	0	0	0	0	0	0
JX_23	47.6744	0	0	97.561	0	0	0	0	0	0	0	0	0	0	2.43902	0
JX_24	60.8527	0.955414	0	99.0446	0	0	0	0	0	0	0	0	0	0	0	0
JX_25	49.6124	0	0	100	0	0	0	0	0	0	0	0	0	0	0	0
JX_26	83.7209	0	0	100	0	0	0	0	0	0	0	0	0	0	0	0
JX_27	54.845	1.06007	0	95.7597	0	0	0	0	0	1.76678	0	0	0	0	1.41343	0
JX_28	82.9457	0	0	100	0	0	0	0	0	0	0	0	0	0	0	0
JX_29	89.3411	0	0	100	0	0	0	0	0	0	0	0	0	0	0	0
JX_30	62.4031	0	0	97.5155	0	0	0	0	0	2.48447	0	0	0	0	0	0
JX_31	33.9147	1.71429	0	82.2857	0	0	3.42857	0	0	0.571429	0	0	0	0	8.57143	3.42857
JX_32	53.1008	0	0	100	0	0	0	0	0	0	0	0	0	0	0	0
JX_33	68.6047	0	0	100	0	0	0	0	0	0	0	0	0	0	0	0
JX_34	62.9845	0	0	96.9231	0	0	0	0	0	0	0	0	0	0	3.07692	0
JX_35	52.907	0	0	88.2784	0	0	2.9304	0	0	2.5641	0	0	0	0	5.49451	0.732601
JX_36	71.7054	0	0	100	0	0	0	0	0	0	0	0	0	0	0	0
JX_37	14.7287	0	0	100	0	0	0	0	0	0	0	0	0	0	0	0
JX_38	12.0155	0	0	98.3871	0	0	0	0	0	1.6129	0	0	0	0	0	0
JX_39	19.7674	0	0	100	0	0	0	0	0	0	0	0	0	0	0	0
JX_42	14.3411	0	0	100	0	0	0	0	0	0	0	0	0	0	0	0
JX_43	52.907	0	0	95.9707	0	0	0	1.0989	0	0	0	0	0	0	2.9304	0
JX_44	19.3798	0	0	100	0	0	0	0	0	0	0	0	0	0	0	0
JX_45	12.0155	0	0	100	0	0	0	0	0	0	0	0	0	0	0	0
JX_46	14.3411	0	0	100	0	0	0	0	0	0	0	0	0	0	0	0
JX_47	27.5194	1.40845	0	93.662	0	0	2.11268	0	0	0	0	0	0	0	2.11268	0.704225
JX_49	19.3798	0	0	98	0	0	1	0	0	1	0	0	0	0	0	0
JX_50	16.8605	0	0	100	0	0	0	0	0	0	0	0	0	0	0	0
JX_51	26.5504	0	0	100	0	0	0	0	0	0	0	0	0	0	0	0
JX_52	17.8295	0	0	96.7391	0	0	0	0	0	3.26087	0	0	0	0	0	0
JX_53	17.4419	0	0	67.7778	0	0	5.55556	0	0	1.11111	0	0	0	2.22222	21.1111	2.22222
SH_1	31.142	0	0	93.8367	0	0	0	0.115562	0	0	0.269646	0	5.77812	0	0	0
SH_2	18.3061	0	0	92.8571	0	0	0	0	0	0	0.196592	0	6.94626	0	0	0
SH_3	35.1847	0	0	93.897	0	0	0	0	0	0	0	0	6.10297	0	0	0
SH_4	36.5403	0	0	93.3027	0	0	0	0.0656599	0	0	0.558109	0	6.07354	0	0	0
SH_5	29.1747	0	0	91.6941	0	0	0	0.0822368	0	0	0.205592	0	8.01809	0	0	0
SH_6	0.671785	0	0	98.2143	0	0	0	0	0	0	1.78571	0	0	0	0	0
SH_7	1.37956	0	0	100	0	0	0	0	0	0	0	0	0	0	0	0
SH_8	20.9933	0	0	94.8571	0	0	0	0	0	0	0.228571	0	4.91429	0	0	0
SH_9	22.1089	0	0	91.6441	0	0	0	0	0	0	1.13945	0	7.21649	0	0	0
SH_10	28.5869	0	0	95.0063	0	0	0	0	0	0	0.125892	0	4.86781	0	0	0
SH_11	10.7726	0	0	94.4321	0	0	0	0	0	0	0	0	5.56793	0	0	0
JS_2	20.5714	0	0	91.6667	0	0	0	0	0	8.33333	0	0	0	0	0	0
JS_3	16.381	0	0	96.5116	0	0	0	0	0	3.48837	0	0	0	0	0	0
JS_4	12.1905	0	0	93.75	0	0	0	0	0	6.25	0	0	0	0	0	0
ZJ_19	21.7143	0	0	89.4737	0	0	0	0	0	7.01754	3.50877	0	0	0	0	0
ZJ_20	20	0	0	82.8571	0	0	0	0	0	16.1905	0.952381	0	0	0	0	0
ZJ_21	10.0952	0	0	100	0	0	0	0	0	0	0	0	0	0	0	0
ZJ_22	17.5238	0	0	84.7826	0	0	0	0	0	6.52174	4.34783	4.34783	0	0	0	0
LN_2	26.0952	0	0	90.5109	0	0	0	0	0	8.75912	0.729927	0	0	0	0	0
LN_3	30.6667	0	0	98.7578	0	0	0	0	0	1.24224	0	0	0	0	0	0
HN_4	29.9048	0	0	84.0764	0	0	0	0	0	4.4586	1.27389	0	0	0	10.1911	0
HN_5	26.4762	0	0	86.3309	0	0	0	0.719424	0	5.03597	1.43885	0	0	0	6.47482	0
LN_4	28.9524	0	0	91.4474	0	0	0	0	0	8.55263	0	0	0	0	0	0
LN_5	23.0476	0	0	95.8678	0	0	0	0	0	4.13223	0	0	0	0	0	0
LN_6	18.4762	0	0	86.5979	0	0	0	0	0	11.3402	2.06186	0	0	0	0	0
LN_7	21.5238	0	0	85.8407	0	0	0	0	0	14.1593	0	0	0	0	0	0
ZJ_23	16.9524	0	0	95.5056	0	0	0	0	0	3.37079	0	1.1236	0	0	0	0
ZJ_24	17.9048	0	0	97.8723	0	0	0	0	0	0	0	1.06383	0	0	1.06383	0
ZJ_25	15.4286	0	0	92.5926	0	0	0	0	0	7.40741	0	0	0	0	0	0
ZJ_26	27.619	0	0	74.4828	0	0	0	0	0	6.2069	0.689655	18.6207	0	0	0	0
FJ_3	12.7619	0	0	98.5075	0	0	0	0	0	1.49254	0	0	0	0	0	0
HB_33	22.8571	0	0	83.3333	0	0	0	0	0	16.6667	0	0	0	0	0	0
HB_34	20.7619	0	0	94.4954	0	0	0	0	0	5.50459	0	0	0	0	0	0
HB_35	23.4286	0	0	86.9919	0	0	0	0	0	13.0081	0	0	0	0	0	0
	1.53257
	0
	0
	2.49042
	0.957854
	0
	6.13027
	3.63985
	13.0268
	10.728
	11.3027
	0
	0.383142
	7.66284
	4.5977
	7.47126
	1.53257
	0
	0
	2.49042
	0.957854
	0
	6.13027
	3.63985
	13.0268
	10.728
	11.3027
	0
	0.383142
	7.66284
	4.5977
	7.47126
	1.53257
	0
	0
	2.49042
	0.957854
	0
	6.13027
	3.63985
	13.0268
	10.728
	11.3027
	0
	0.383142
	7.66284
	4.5977
	7.47126
	1.53257
	0
	0
	2.49042
	0.957854
	0
	6.13027
	3.63985
	13.0268
	10.728
	11.3027
	0
	0.383142
	7.66284
	4.5977
	7.47126
	1.53257
	0
	0
	2.49042
	0.957854
	0
	6.13027
	3.63985
	13.0268
	10.728
	11.3027
	0
	0.383142
	7.66284
	4.5977
	7.47126
	1.53257
	0
	0
	2.49042
	0.957854
	0
	6.13027
	3.63985
	13.0268
	10.728
	11.3027
	0
	0.383142
	7.66284
	4.5977
	7.47126
	1.53257
	0
	0
	2.49042
	0.957854
	0
	6.13027
	3.63985
	13.0268
	10.728
	11.3027
	0
	0.383142
	7.66284
	4.5977
	7.47126
	1.53257
	0
	0
	2.49042
	0.957854
	0
	6.13027
	3.63985
	13.0268
	10.728
	11.3027
	0
	0.383142
	7.66284
	4.5977
	7.47126
	1.53257
	0
	0
	2.49042
	0.957854
	0
	6.13027
	3.63985
	13.0268
	10.728
	11.3027
	0
	0.383142
	7.66284
	4.5977
	7.47126
	1.53257
	0
	0
	2.49042
	0.957854
	0
	6.13027
	3.63985
	13.0268
	10.728
	11.3027
	0
	0.383142
	7.66284
	4.5977
	7.47126
	1.53257
	0
	0
	2.49042
	0.957854
	0
	6.13027
	3.63985
	13.0268
	10.728
	11.3027
	0
	0.383142
	7.66284
	4.5977
	7.47126
	1.53257
	0
	0
	2.49042
	0.957854
	0
	6.13027
	3.63985
	13.0268
	10.728
	11.3027
	0
	0.383142
	7.66284
	4.5977
	7.47126
	1.53257
	0
	0
	2.49042
	0.957854
	0
	6.13027
	3.63985
	13.0268
	10.728
	11.3027
	0
	0.383142
	7.66284
	4.5977
	7.47126
	1.53257
	0
	0
	2.49042
	0.957854
	0
	6.13027
	3.63985
	13.0268
	10.728
	11.3027
	0
	0.383142
	7.66284
	4.5977
	7.47126
	1.53257
	0
	0
	2.49042
	0.957854
	0
	6.13027
	3.63985
	13.0268
	10.728
	11.3027
	0
	0.383142
	7.66284
	4.5977
	7.47126
	1.53257
	0
	0
	2.49042
	0.957854
	0
	6.13027
	3.63985
	13.0268
	10.728
	11.3027
	0
	0.383142
	7.66284
	4.5977
	7.47126
	1.53257
	0
	0
	2.49042
	0.957854
	0
	6.13027
	3.63985
	13.0268
	10.728
	11.3027
	0
	0.383142
	7.66284
	4.5977
	7.47126
	1.53257
	0
	0
	2.49042
	0.957854
	0
	6.13027
	3.63985
	13.0268
	10.728
	11.3027
	0
	0.383142
	7.66284
	4.5977
	7.47126
	1.53257
	0
	0
	2.49042
	0.957854
	0
	6.13027
	3.63985
	13.0268
	10.728
	11.3027
	0
	0.383142
	7.66284
	4.5977
	7.47126
	1.53257
	0
	0
	2.49042
	0.957854
	0
	6.13027
	3.63985
	13.0268
	10.728
	11.3027
	0
	0.383142
	7.66284
	4.5977
	7.47126
	1.53257
	0
	0
	2.49042
	0.957854
	0
	6.13027
	3.63985
	13.0268
	10.728
	11.3027
	0
	0.383142
	7.66284
	4.5977
	7.47126
	1.53257
	0
	0
	2.49042
	0.957854
	0
	6.13027
	3.63985
	13.0268
	10.728
	11.3027
	0
	0.383142
	7.66284
	4.5977
	7.47126
	1.53257
	0
	0
	2.49042
	0.957854
	0
	6.13027
	3.63985
	13.0268
	10.728
	11.3027
	0
	0.383142
	7.66284
	4.5977
	7.47126
	1.53257
	0
	0
	2.49042
	0.957854
	0
	6.13027
	3.63985
	13.0268
	10.728
	11.3027
	0
	0.383142
	7.66284
	4.5977
	7.47126
	1.53257
	0
	0
	2.49042
	0.957854
	0
	6.13027
	3.63985
	13.0268
	10.728
	11.3027
	0
	0.383142
	7.66284
	4.5977
	7.47126
	1.53257
	0
	0
	2.49042
	0.957854
	0
	6.13027
	3.63985
	13.0268
	10.728
	11.3027
	0
	0.383142
	7.66284
	4.5977
	7.47126
	1.53257
	0
	0
	2.49042
	0.957854
	0
	6.13027
	3.63985
	13.0268
	10.728
	11.3027
	0
	0.383142
	7.66284
	4.5977
	7.47126
	1.53257
	0
	0
	2.49042
	0.957854
	0
	6.13027
	3.63985
	13.0268
	10.728
	11.3027
	0
	0.383142
	7.66284
	4.5977
	7.47126
	1.53257
	0
	0
	2.49042
	0.957854
	0
	6.13027
	3.63985
	13.0268
	10.728
	11.3027
	0
	0.383142
	7.66284
	4.5977
	7.47126
	1.53257
	0
	0
	2.49042
	0.957854
	0
	6.13027
	3.63985
	13.0268
	10.728
	11.3027
	0
	0.383142
	7.66284
	4.5977
	7.47126
	1.53257
	0
	0
	2.49042
	0.957854
	0
	6.13027
	3.63985
	13.0268
	10.728
	11.3027
	0
	0.383142
	7.66284
	4.5977
	7.47126
	1.53257
	0
	0
	2.49042
	0.957854
	0
	6.13027
	3.63985
	13.0268
	10.728
	11.3027
	0
	0.383142
	7.66284
	4.5977
	7.47126
	1.53257
	0
	0
	2.49042
	0.957854
	0
	6.13027
	3.63985
	13.0268
	10.728
	11.3027
	0
	0.383142
	7.66284
	4.5977
	7.47126
	1.53257
	0
	0
	2.49042
	0.957854
	0
	6.13027
	3.63985
	13.0268
	10.728
	11.3027
	0
	0.383142
	7.66284
	4.5977
	7.47126
	1.53257
	0
	0
	2.49042
	0.957854
	0
	6.13027
	3.63985
	13.0268
	10.728
	11.3027
	0
	0.383142
	7.66284
	4.5977
	7.47126
	1.53257
	0
	0
	2.49042
	0.957854
	0
	6.13027
	3.63985
	13.0268
	10.728
	11.3027
	0
	0.383142
	7.66284
	4.5977
	7.47126
	1.53257
	0
	0
	2.49042
	0.957854
	0
	6.13027
	3.63985
	13.0268
	10.728
	11.3027
	0
	0.383142
	7.66284
	4.5977
	7.47126
	1.53257
	0
	0
	2.49042
	0.957854
	0
	6.13027
	3.63985
	13.0268
	10.728
	11.3027
	0
	0.383142
	7.66284
	4.5977
	7.47126
	1.53257
	0
	0
	2.49042
	0.957854
	0
	6.13027
	3.63985
	13.0268
	10.728
	11.3027
	0
	0.383142
	7.66284
	4.5977
	7.47126
	1.53257
	0
	0
	2.49042
	0.957854
	0
	6.13027
	3.63985
	13.0268
	10.728
	11.3027
	0
	0.383142
	7.66284
	4.5977
	7.47126
	1.53257
	0
	0
	2.49042
	0.957854
	0
	6.13027
	3.63985
	13.0268
	10.728
	11.3027
	0
	0.383142
	7.66284
	4.5977
	7.47126
	1.53257
	0
	0
	2.49042
	0.957854
	0
	6.13027
	3.63985
	13.0268
	10.728
	11.3027
	0
	0.383142
	7.66284
	4.5977
	7.47126
	1.53257
	0
	0
	2.49042
	0.957854
	0
	6.13027
	3.63985
	13.0268
	10.728
	11.3027
	0
	0.383142
	7.66284
	4.5977
	7.47126
	1.53257
	0
	0
	2.49042
	0.957854
	0
	6.13027
	3.63985
	13.0268
	10.728
	11.3027
	0
	0.383142
	7.66284
	4.5977
	7.47126
	1.53257
	0
	0
	2.49042
	0.957854
	0
	6.13027
	3.63985
	13.0268
	10.728
	11.3027
	0
	0.383142
	7.66284
	4.5977
	7.47126
	1.53257
	0
	0
	2.49042
	0.957854
	0
	6.13027
	3.63985
	13.0268
	10.728
	11.3027
	0
	0.383142
	7.66284
	4.5977
	7.47126
	1.53257
	0
	0
	2.49042
	0.957854
	0
	6.13027
	3.63985
	13.0268
	10.728
	11.3027
	0
	0.383142
	7.66284
	4.5977
	7.47126
	1.53257
	0
	0
	2.49042
	0.957854
	0
	6.13027
	3.63985
	13.0268
	10.728
	11.3027
	0
	0.383142
	7.66284
	4.5977
	7.47126
	1.53257
	0
	0
	2.49042
	0.957854
	0
	6.13027
	3.63985
	13.0268
	10.728
	11.3027
	0
	0.383142
	7.66284
	4.5977
	7.47126
	1.53257
	0
	0
	2.49042
	0.957854
	0
	6.13027
	3.63985
	13.0268
	10.728
	11.3027
	0
	0.383142
	7.66284
	4.5977
	7.47126
	1.53257
	0
	0
	2.49042
	0.957854
	0
	6.13027
	3.63985
	13.0268
	10.728
	11.3027
	0
	0.383142
	7.66284
	4.5977
	7.47126
	1.53257
	0
	0
	2.49042
	0.957854
	0
	6.13027
	3.63985
	13.0268
	10.728
	11.3027
	0
	0.383142
	7.66284
	4.5977
	7.47126
	1.53257
	0
	0
	2.49042
	0.957854
	0
	6.13027
	3.63985
	13.0268
	10.728
	11.3027
	0
	0.383142
	7.66284
	4.5977
	7.47126
	1.53257
	0
	0
	2.49042
	0.957854
	0
	6.13027
	3.63985
	13.0268
	10.728
	11.3027
	0
	0.383142
	7.66284
	4.5977
	7.47126
	1.53257
	0
	0
	2.49042
	0.957854
	0
	6.13027
	3.63985
	13.0268
	10.728
	11.3027
	0
	0.383142
	7.66284
	4.5977
	7.47126
	1.53257
	0
	0
	2.49042
	0.957854
	0
	6.13027
	3.63985
	13.0268
	10.728
	11.3027
	0
	0.383142
	7.66284
	4.5977
	7.47126
	1.53257
	0
	0
	2.49042
	0.957854
	0
	6.13027
	3.63985
	13.0268
	10.728
	11.3027
	0
	0.383142
	7.66284
	4.5977
	7.47126
	1.53257
	0
	0
	2.49042
	0.957854
	0
	6.13027
	3.63985
	13.0268
	10.728
	11.3027
	0
	0.383142
	7.66284
	4.5977
	7.47126
	1.53257
	0
	0
	2.49042
	0.957854
	0
	6.13027
	3.63985
	13.0268
	10.728
	11.3027
	0
	0.383142
	7.66284
	4.5977
	7.47126
	1.53257
	0
	0
	2.49042
	0.957854
	0
	6.13027
	3.63985
	13.0268
	10.728
	11.3027
	0
	0.383142
	7.66284
	4.5977
	7.47126
	1.53257
	0
	0
	2.49042
	0.957854
	0
	6.13027
	3.63985
	13.0268
	10.728
	11.3027
	0
	0.383142
	7.66284
	4.5977
	7.47126
	1.53257
	0
	0
	2.49042
	0.957854
	0
	6.13027
	3.63985
	13.0268
	10.728
	11.3027
	0
	0.383142
	7.66284
	4.5977
	7.47126
	1.53257
	0
	0
	2.49042
	0.957854
	0
	6.13027
	3.63985
	13.0268
	10.728
	11.3027
	0
	0.383142
	7.66284
	4.5977
	7.47126
